# Supplementary material for: Bis(4-amino­benzoato-κO)triphenylanti­mony(V)
Source: Acta Crystallogr Sect E Struct Rep Online. 2008 Oct 18;64(Pt 11):m1426. doi: 10.1107/S1600536808032844 (PMC2959708; doi:10.1107/S1600536808032844)
Supplement: Supplementary file 1 [file e-64-m1426-sup1.cif]

##############################################################################
###                                                                        ###
###        Electronic paper (Acta Crystallographica Section E)             ###
###                                                                        ###
##############################################################################
#                                                                            #
# This CIF contains the data in a paper accepted for publication in Acta     #
# Crystallographica Section E. It conforms to the requirements of Notes      #
# for Authors for Section E, and has been peer reviewed under the auspices   #
# of the IUCr Commission on Journals.                                        #
#                                                                            #
# Full details of the Crystallographic Information File format               #
# are given in the paper "The Crystallographic Information File (CIF):       #
# a New Standard Archive File for Crystallography" by S. R. Hall, F. H.      #
# Allen and I. D. Brown [Acta Cryst. (1991), A47, 655-685].                  #
#                                                                            #
# The current version of the core CIF dictionary is obtainable from          #
# ftp://ftp.iucr.org/pub/cif_core.dic. The current version number is 2.4.    #
#                                                                            #
# Software is freely available for graphical display of the structure(s) in  #
# this CIF.  For information consult the CIF home page http://www.iucr.org/  #
# cif/home.html                                                              #
#                                                                            #
# This file may be used for bona fide research purposes within the           #
# scientific community so long as proper attribution is given to the journal # 
# article from which it was obtained.                                        #
#                                                                            #
##############################################################################
                                             
data_I
_audit_creation_method     SHELXL-97
_chemical_name_systematic
;
Bis(4-aminobenzoato-\kO)triphenylantimony(V)
;
_chemical_name_common     ?
_chemical_formula_moiety     'C32 H27 N2 O4 Sb'
_chemical_formula_sum     'C32 H27 N2 O4 Sb'
_chemical_formula_iupac     '[Sb (C6 H5)3 (C7 H6 N O2)2]'
_chemical_formula_weight     625.31
_chemical_melting_point     ?
_symmetry_cell_setting     'monoclinic'
_symmetry_space_group_name_H-M     'P 21'
loop_
    _symmetry_equiv_pos_as_xyz
    'x, y, z'
    '-x, y+1/2, -z'
_cell_length_a     9.2831(11)
_cell_length_b     18.971(2)
_cell_length_c     16.3868(19)
_cell_angle_alpha     90.00
_cell_angle_beta     95.543(2)
_cell_angle_gamma     90.00
_cell_volume     2872.3(6)
_cell_formula_units_Z     4
_cell_measurement_reflns_used     6029
_cell_measurement_theta_min     2.426
_cell_measurement_theta_max     25.008
_cell_measurement_temperature     298(2)
_exptl_crystal_description     block
_exptl_crystal_colour     colourless
_exptl_crystal_size_max     0.45
_exptl_crystal_size_mid     0.32
_exptl_crystal_size_min     0.30
_exptl_crystal_density_diffrn     1.446
_exptl_crystal_density_meas     ?
_exptl_crystal_density_method     'not measured'
_exptl_crystal_F_000     1264
_exptl_absorpt_coefficient_mu     0.999
_exptl_absorpt_correction_type     multi-scan
_exptl_absorpt_process_details     '(SADABS; Sheldrick, 1996)'
_exptl_absorpt_correction_T_min     0.6620
_exptl_absorpt_correction_T_max     0.7537
_exptl_special_details
;
;
_diffrn_ambient_temperature     298(2)
_diffrn_radiation_type     MoK\a
_diffrn_radiation_wavelength     0.71073
_diffrn_radiation_source     'fine-focus sealed tube'
_diffrn_radiation_monochromator     graphite
_diffrn_measurement_device_type     'Siemens SMART CCD'
_diffrn_measurement_method     '\f and \w'
_diffrn_detector_area_resol_mean     ?
_diffrn_reflns_number     14481
_diffrn_reflns_av_R_equivalents     0.0237
_diffrn_reflns_av_sigmaI/netI     0.0516
_diffrn_reflns_theta_min     1.65
_diffrn_reflns_theta_max     25.01
_diffrn_reflns_theta_full     25.01
_diffrn_measured_fraction_theta_max     0.998
_diffrn_measured_fraction_theta_full     0.998
_diffrn_reflns_limit_h_min     -6
_diffrn_reflns_limit_h_max     11
_diffrn_reflns_limit_k_min     -22
_diffrn_reflns_limit_k_max     21
_diffrn_reflns_limit_l_min     -18
_diffrn_reflns_limit_l_max     19
_diffrn_standards_number     ?
_diffrn_standards_interval_count     ?
_diffrn_standards_interval_time     ?
_diffrn_standards_decay_%     ?
_reflns_number_total     9132
_reflns_number_gt     7713
_reflns_threshold_expression     I>2\s(I)
_refine_ls_structure_factor_coef     Fsqd
_refine_ls_matrix_type     full
_refine_ls_R_factor_all     0.0538
_refine_ls_R_factor_gt     0.0399
_refine_ls_wR_factor_gt     0.0894
_refine_ls_wR_factor_ref     0.0985
_refine_ls_goodness_of_fit_ref     1.002
_refine_ls_restrained_S_all     0.985
_refine_ls_number_reflns     9132
_refine_ls_number_parameters     703
_refine_ls_number_restraints     1
_refine_ls_hydrogen_treatment     constr
_refine_ls_weighting_scheme     calc
_refine_ls_weighting_details
         'calc w=1/[\s^2^(Fo^2^)+(0.0504P)^2^+1.4161P] where P=(Fo^2^+2Fc^2^)/3'
_atom_sites_solution_hydrogens     geom
_atom_sites_solution_primary     direct
_atom_sites_solution_secondary     difmap
_refine_ls_shift/su_max     0.020
_refine_ls_shift/su_mean     0.001
_refine_diff_density_max     0.622
_refine_diff_density_min     -0.629
_refine_ls_extinction_method     none
_refine_ls_extinction_coef     ?
_refine_ls_abs_structure_details     'Flack (1983), 3905 Friedel pairs'
_refine_ls_abs_structure_Flack     -0.01(2)
loop_
    _atom_type_symbol
    _atom_type_description
    _atom_type_scat_dispersion_real
    _atom_type_scat_dispersion_imag
    _atom_type_scat_source
    'C' 'C' 0.0033 0.0016
                         'International Tables Vol C Tables 4.2.6.8 and 6.1.1.4'
    'H' 'H' 0.0000 0.0000
                         'International Tables Vol C Tables 4.2.6.8 and 6.1.1.4'
    'N' 'N' 0.0061 0.0033
                         'International Tables Vol C Tables 4.2.6.8 and 6.1.1.4'
    'O' 'O' 0.0106 0.0060
                         'International Tables Vol C Tables 4.2.6.8 and 6.1.1.4'
    'Sb' 'Sb' -0.5866 1.5461
                         'International Tables Vol C Tables 4.2.6.8 and 6.1.1.4'
_computing_data_collection     'SMART (Siemens, 1996)'
_computing_cell_refinement     'SAINT (Siemens, 1996)'
_computing_data_reduction     'SAINT (Siemens, 1996)'
_computing_structure_solution     'SHELXS97 (Sheldrick, 2008)'
_computing_structure_refinement     'SHELXL97 (Sheldrick, 2008)'
_computing_molecular_graphics     'SHELXTL (Sheldrick, 2008)'
_computing_publication_material     'SHELXTL (Sheldrick, 2008)'
loop_
    _atom_site_type_symbol
    _atom_site_label
    _atom_site_fract_x
    _atom_site_fract_y
    _atom_site_fract_z
    _atom_site_U_iso_or_equiv
    _atom_site_adp_type
    _atom_site_calc_flag
    _atom_site_refinement_flags
    _atom_site_occupancy
    _atom_site_disorder_assembly
    _atom_site_disorder_group
    Sb Sb1 0.73466(4) 0.28424(2) 0.82632(2) 0.03634(10) Uani d . 1 . .
    Sb Sb2 0.18571(5) 0.47931(3) 0.51514(3) 0.05668(14) Uani d . 1 . .
    N N1 1.1819(8) -0.0958(4) 0.8817(5) 0.087(2) Uani d U 1 . .
    H H1A 1.2195 -0.1147 0.9265 0.104 Uiso calc R 1 . .
    H H1B 1.1936 -0.1151 0.8354 0.104 Uiso calc R 1 . .
    N N2 0.2686(7) 0.6590(3) 0.8782(4) 0.0706(18) Uani d U 1 . .
    H H2A 0.2283 0.6747 0.8324 0.085 Uiso calc R 1 . .
    H H2B 0.2558 0.6804 0.9232 0.085 Uiso calc R 1 . .
    N N3 0.5218(8) 0.2962(4) 0.1067(4) 0.092(2) Uani d U 1 . .
    H H3A 0.5214 0.3139 0.0583 0.110 Uiso calc R 1 . .
    H H3B 0.5542 0.2543 0.1163 0.110 Uiso calc R 1 . .
    N N4 -0.2358(11) 0.6832(6) 0.8811(6) 0.140(4) Uani d U 1 . .
    H H4A -0.2671 0.6541 0.9156 0.168 Uiso calc R 1 . .
    H H4B -0.2497 0.7277 0.8863 0.168 Uiso calc R 1 . .
    O O1 0.8572(4) 0.1920(2) 0.8234(2) 0.0440(9) Uani d U 1 . .
    O O2 0.8288(5) 0.1826(2) 0.9549(3) 0.0526(11) Uani d U 1 . .
    O O3 0.6149(5) 0.3792(2) 0.8218(2) 0.0443(9) Uani d U 1 . .
    O O4 0.6343(5) 0.3790(2) 0.9567(3) 0.0493(10) Uani d U 1 . .
    O O5 0.2755(6) 0.4204(3) 0.4243(3) 0.0726(13) Uani d U 1 . .
    O O6 0.2597(6) 0.5165(4) 0.3472(3) 0.0797(16) Uani d U 1 . .
    O O7 0.0979(6) 0.5259(3) 0.6166(3) 0.0702(13) Uani d U 1 . .
    O O8 0.0856(8) 0.6313(4) 0.5604(4) 0.100(2) Uani d U 1 . .
    C C1 0.8731(6) 0.1581(3) 0.8927(4) 0.0435(14) Uani d U 1 . .
    C C2 0.9471(6) 0.0893(3) 0.8899(3) 0.0389(13) Uani d U 1 . .
    C C3 0.9655(7) 0.0577(3) 0.8152(4) 0.0508(15) Uani d U 1 . .
    H H3 0.9276 0.0791 0.7667 0.061 Uiso calc R 1 . .
    C C4 1.0389(7) -0.0049(4) 0.8120(4) 0.0581(17) Uani d U 1 . .
    H H4 1.0457 -0.0272 0.7620 0.070 Uiso calc R 1 . .
    C C5 1.1035(7) -0.0348(4) 0.8843(4) 0.0556(16) Uani d U 1 . .
    C C6 1.0839(7) -0.0032(4) 0.9585(4) 0.0564(16) Uani d U 1 . .
    H H6 1.1245 -0.0236 1.0070 0.068 Uiso calc R 1 . .
    C C7 1.0065(7) 0.0570(3) 0.9614(4) 0.0489(14) Uani d U 1 . .
    H H7 0.9929 0.0770 1.0119 0.059 Uiso calc R 1 . .
    C C8 0.5971(6) 0.4081(3) 0.8911(4) 0.0433(13) Uani d U 1 . .
    C C9 0.5226(6) 0.4774(3) 0.8866(3) 0.0396(12) Uani d U 1 . .
    C C10 0.4583(7) 0.5036(3) 0.8128(4) 0.0516(15) Uani d U 1 . .
    H H10 0.4709 0.4796 0.7645 0.062 Uiso calc R 1 . .
    C C11 0.3775(7) 0.5632(4) 0.8093(4) 0.0550(16) Uani d U 1 . .
    H H11 0.3378 0.5798 0.7586 0.066 Uiso calc R 1 . .
    C C12 0.3531(7) 0.5999(3) 0.8797(4) 0.0500(15) Uani d U 1 . .
    C C13 0.4238(7) 0.5761(3) 0.9538(4) 0.0493(15) Uani d U 1 . .
    H H13 0.4159 0.6022 1.0012 0.059 Uiso calc R 1 . .
    C C14 0.5039(7) 0.5160(3) 0.9582(4) 0.0441(14) Uani d U 1 . .
    H H14 0.5464 0.5003 1.0087 0.053 Uiso calc R 1 . .
    C C15 0.5510(6) 0.2234(3) 0.8487(4) 0.0387(13) Uani d U 1 . .
    C C16 0.4431(7) 0.2462(4) 0.8938(4) 0.0486(15) Uani d U 1 . .
    H H16 0.4476 0.2909 0.9172 0.058 Uiso calc R 1 . .
    C C17 0.3272(7) 0.2021(4) 0.9040(4) 0.0591(17) Uani d U 1 . .
    H H17 0.2544 0.2171 0.9351 0.071 Uiso calc R 1 . .
    C C18 0.3189(8) 0.1375(4) 0.8694(4) 0.0593(17) Uani d U 1 . .
    H H18 0.2408 0.1083 0.8771 0.071 Uiso calc R 1 . .
    C C19 0.4247(8) 0.1146(4) 0.8232(5) 0.0598(17) Uani d U 1 . .
    H H19 0.4176 0.0702 0.7992 0.072 Uiso calc R 1 . .
    C C20 0.5409(7) 0.1568(4) 0.8123(4) 0.0503(16) Uani d U 1 . .
    H H20 0.6127 0.1413 0.7807 0.060 Uiso calc R 1 . .
    C C21 0.7352(6) 0.2897(4) 0.6975(3) 0.0439(12) Uani d U 1 . .
    C C22 0.6235(10) 0.3218(5) 0.6514(5) 0.074(2) Uani d U 1 . .
    H H22 0.5505 0.3441 0.6766 0.089 Uiso calc R 1 . .
    C C23 0.6198(11) 0.3206(5) 0.5648(5) 0.089(2) Uani d U 1 . .
    H H23 0.5430 0.3417 0.5332 0.106 Uiso calc R 1 . .
    C C24 0.7258(10) 0.2895(6) 0.5277(4) 0.079(2) Uani d U 1 . .
    H H24 0.7234 0.2896 0.4708 0.095 Uiso calc R 1 . .
    C C25 0.8364(10) 0.2580(4) 0.5739(5) 0.077(2) Uani d U 1 . .
    H H25 0.9106 0.2368 0.5485 0.092 Uiso calc R 1 . .
    C C26 0.8399(9) 0.2570(4) 0.6583(4) 0.0640(19) Uani d U 1 . .
    H H26 0.9148 0.2337 0.6890 0.077 Uiso calc R 1 . .
    C C27 0.9160(6) 0.3383(3) 0.8840(4) 0.0478(14) Uani d DU 1 . .
    C C28 0.9866(7) 0.3211(4) 0.9585(4) 0.0661(18) Uani d DU 1 . .
    H H28 0.9509 0.2855 0.9899 0.079 Uiso calc R 1 . .
    C C29 1.1109(8) 0.3568(4) 0.9870(5) 0.076(2) Uani d DU 1 . .
    H H29 1.1597 0.3437 1.0369 0.091 Uiso calc R 1 . .
    C C30 1.1635(8) 0.4102(4) 0.9442(5) 0.075(2) Uani d DU 1 . .
    H H30 1.2470 0.4342 0.9642 0.090 Uiso calc R 1 . .
    C C31 1.0905(8) 0.4281(5) 0.8708(5) 0.083(2) Uani d DU 1 . .
    H H31 1.1257 0.4648 0.8407 0.100 Uiso calc R 1 . .
    C C32 0.9654(8) 0.3932(4) 0.8396(4) 0.0664(18) Uani d DU 1 . .
    H H32 0.9164 0.4068 0.7899 0.080 Uiso calc R 1 . .
    C C33 0.2923(8) 0.4546(5) 0.3556(4) 0.0627(17) Uani d U 1 . .
    C C34 0.3543(8) 0.4121(4) 0.2917(4) 0.0572(16) Uani d U 1 . .
    C C35 0.4020(9) 0.3444(5) 0.3069(4) 0.0703(19) Uani d U 1 . .
    H H35 0.3943 0.3240 0.3578 0.084 Uiso calc R 1 . .
    C C36 0.4620(9) 0.3065(5) 0.2458(5) 0.077(2) Uani d U 1 . .
    H H36 0.4967 0.2612 0.2571 0.092 Uiso calc R 1 . .
    C C37 0.4709(9) 0.3350(5) 0.1685(4) 0.0633(19) Uani d U 1 . .
    C C38 0.4184(8) 0.4026(5) 0.1544(4) 0.0637(18) Uani d U 1 . .
    H H38 0.4218 0.4225 0.1027 0.076 Uiso calc R 1 . .
    C C39 0.3612(8) 0.4412(4) 0.2145(4) 0.0650(18) Uani d U 1 . .
    H H39 0.3274 0.4867 0.2035 0.078 Uiso calc R 1 . .
    C C40 0.0651(9) 0.5920(5) 0.6165(5) 0.0720(18) Uani d U 1 . .
    C C41 -0.0088(9) 0.6170(4) 0.6880(5) 0.0703(19) Uani d U 1 . .
    C C42 -0.0629(9) 0.5693(5) 0.7415(5) 0.080(2) Uani d U 1 . .
    H H42 -0.0477 0.5214 0.7335 0.097 Uiso calc R 1 . .
    C C43 -0.1372(10) 0.5896(5) 0.8051(5) 0.086(2) Uani d U 1 . .
    H H43 -0.1696 0.5555 0.8398 0.104 Uiso calc R 1 . .
    C C44 -0.1652(12) 0.6590(6) 0.8191(6) 0.095(3) Uani d U 1 . .
    C C45 -0.1070(12) 0.7097(6) 0.7685(7) 0.106(3) Uani d U 1 . .
    H H45 -0.1176 0.7575 0.7790 0.127 Uiso calc R 1 . .
    C C46 -0.0299(11) 0.6869(5) 0.6996(6) 0.093(2) Uani d U 1 . .
    H H46 0.0042 0.7198 0.6641 0.112 Uiso calc R 1 . .
    C C47 0.2041(8) 0.3860(4) 0.5844(4) 0.0598(16) Uani d U 1 . .
    C C48 0.2146(8) 0.3879(4) 0.6682(4) 0.0654(18) Uani d U 1 . .
    H H48 0.2099 0.4312 0.6945 0.079 Uiso calc R 1 . .
    C C49 0.2320(10) 0.3280(5) 0.7144(5) 0.079(2) Uani d U 1 . .
    H H49 0.2359 0.3310 0.7712 0.095 Uiso calc R 1 . .
    C C50 0.2434(10) 0.2643(5) 0.6785(6) 0.087(2) Uani d U 1 . .
    H H50 0.2643 0.2244 0.7106 0.104 Uiso calc R 1 . .
    C C51 0.2243(12) 0.2586(5) 0.5953(6) 0.096(3) Uani d U 1 . .
    H H51 0.2218 0.2145 0.5705 0.115 Uiso calc R 1 . .
    C C52 0.2082(10) 0.3211(5) 0.5465(5) 0.079(2) Uani d U 1 . .
    H H52 0.2005 0.3180 0.4896 0.095 Uiso calc R 1 . .
    C C53 0.3729(8) 0.5391(4) 0.5342(5) 0.0674(18) Uani d DU 1 . .
    C C54 0.4865(9) 0.5096(5) 0.5823(6) 0.102(3) Uani d DU 1 . .
    H H54 0.4787 0.4639 0.6019 0.122 Uiso calc R 1 . .
    C C55 0.6130(12) 0.5475(6) 0.6017(8) 0.126(3) Uani d DU 1 . .
    H H55 0.6863 0.5279 0.6373 0.151 Uiso calc R 1 . .
    C C56 0.6326(12) 0.6126(6) 0.5702(7) 0.122(3) Uani d DU 1 . .
    H H56 0.7192 0.6369 0.5820 0.147 Uiso calc R 1 . .
    C C57 0.5214(11) 0.6414(6) 0.5206(8) 0.131(3) Uani d DU 1 . .
    H H57 0.5307 0.6864 0.4992 0.158 Uiso calc R 1 . .
    C C58 0.3939(10) 0.6036(5) 0.5018(7) 0.104(3) Uani d DU 1 . .
    H H58 0.3210 0.6231 0.4659 0.125 Uiso calc R 1 . .
    C C59 -0.0113(9) 0.4935(5) 0.4468(5) 0.083(2) Uani d DU 1 . .
    C C60 -0.1083(11) 0.4402(6) 0.4473(7) 0.128(3) Uani d DU 1 . .
    H H60 -0.0815 0.3977 0.4727 0.154 Uiso calc R 1 . .
    C C61 -0.2491(12) 0.4491(7) 0.4096(9) 0.151(4) Uani d DU 1 . .
    H H61 -0.3161 0.4129 0.4115 0.181 Uiso calc R 1 . .
    C C62 -0.2886(12) 0.5100(6) 0.3702(7) 0.121(3) Uani d DU 1 . .
    H H62 -0.3837 0.5164 0.3479 0.145 Uiso calc R 1 . .
    C C63 -0.1893(10) 0.5617(6) 0.3636(7) 0.117(3) Uani d DU 1 . .
    H H63 -0.2121 0.6018 0.3324 0.140 Uiso calc R 1 . .
    C C64 -0.0543(10) 0.5531(5) 0.4043(6) 0.095(3) Uani d DU 1 . .
    H H64 0.0118 0.5898 0.4028 0.113 Uiso calc R 1 . .
loop_
    _atom_site_aniso_label
    _atom_site_aniso_U_11
    _atom_site_aniso_U_22
    _atom_site_aniso_U_33
    _atom_site_aniso_U_12
    _atom_site_aniso_U_13
    _atom_site_aniso_U_23
    Sb1 0.03271(18) 0.03578(18) 0.04090(19) -0.0036(2) 0.00541(14) -0.00028(19)
    Sb2 0.0501(3) 0.0742(3) 0.0460(2) 0.0103(2) 0.0064(2) 0.0135(2)
    N1 0.092(5) 0.080(5) 0.087(5) 0.040(4) 0.004(4) 0.007(4)
    N2 0.080(4) 0.060(4) 0.073(4) 0.027(4) 0.013(3) -0.006(3)
    N3 0.128(6) 0.080(5) 0.072(4) -0.019(5) 0.040(4) -0.015(4)
    N4 0.154(8) 0.151(8) 0.118(7) 0.053(7) 0.030(6) -0.033(6)
    O1 0.035(2) 0.041(2) 0.056(2) 0.0056(19) 0.0067(18) 0.0095(19)
    O2 0.050(3) 0.053(3) 0.056(3) -0.004(2) 0.008(2) -0.002(2)
    O3 0.045(2) 0.038(2) 0.051(2) 0.0028(19) 0.0074(19) -0.0051(18)
    O4 0.047(2) 0.043(2) 0.057(3) -0.002(2) 0.000(2) 0.005(2)
    O5 0.078(3) 0.095(3) 0.048(2) -0.001(3) 0.018(2) 0.005(2)
    O6 0.082(4) 0.097(4) 0.060(3) 0.027(3) 0.010(3) 0.010(3)
    O7 0.071(3) 0.073(3) 0.068(3) 0.020(3) 0.014(2) 0.013(2)
    O8 0.109(5) 0.103(5) 0.089(4) 0.017(4) 0.028(4) 0.035(4)
    C1 0.027(3) 0.049(3) 0.053(3) -0.011(3) 0.001(3) 0.001(3)
    C2 0.031(3) 0.040(3) 0.044(3) -0.004(3) -0.003(2) 0.002(3)
    C3 0.050(3) 0.047(3) 0.054(3) -0.001(3) -0.003(3) 0.006(3)
    C4 0.062(4) 0.053(4) 0.058(3) 0.008(3) 0.001(3) -0.004(3)
    C5 0.051(3) 0.053(4) 0.064(4) 0.010(3) 0.008(3) 0.011(3)
    C6 0.056(4) 0.059(4) 0.054(3) 0.010(3) 0.001(3) 0.019(3)
    C7 0.045(3) 0.053(3) 0.049(3) 0.000(3) 0.002(3) 0.008(3)
    C8 0.034(3) 0.039(3) 0.057(3) -0.009(3) 0.004(3) -0.005(3)
    C9 0.031(3) 0.039(3) 0.049(3) -0.004(3) 0.002(2) -0.006(3)
    C10 0.058(4) 0.052(4) 0.045(3) 0.006(3) 0.005(3) -0.009(3)
    C11 0.056(4) 0.058(4) 0.049(3) 0.009(3) -0.002(3) 0.000(3)
    C12 0.050(3) 0.046(4) 0.055(4) 0.002(3) 0.013(3) 0.000(3)
    C13 0.053(3) 0.044(3) 0.052(3) -0.002(3) 0.011(3) -0.013(3)
    C14 0.044(3) 0.040(3) 0.048(3) -0.004(3) 0.005(3) -0.003(3)
    C15 0.035(3) 0.036(3) 0.045(3) -0.006(3) 0.000(2) 0.007(2)
    C16 0.044(3) 0.050(3) 0.053(3) 0.000(3) 0.006(3) 0.000(3)
    C17 0.043(3) 0.071(4) 0.066(4) -0.008(3) 0.017(3) 0.011(3)
    C18 0.050(4) 0.052(4) 0.076(4) -0.019(3) 0.003(3) 0.009(3)
    C19 0.050(4) 0.044(4) 0.082(4) -0.018(3) -0.006(3) -0.003(3)
    C20 0.043(3) 0.049(4) 0.058(3) -0.004(3) 0.000(3) -0.004(3)
    C21 0.046(3) 0.049(3) 0.039(3) -0.001(3) 0.011(2) 0.003(3)
    C22 0.080(4) 0.086(5) 0.059(4) 0.020(4) 0.015(4) 0.017(4)
    C23 0.099(5) 0.106(6) 0.060(4) 0.016(5) -0.001(4) 0.017(4)
    C24 0.098(5) 0.092(5) 0.049(4) -0.005(5) 0.022(4) 0.008(4)
    C25 0.084(5) 0.089(5) 0.061(4) -0.001(4) 0.029(4) -0.017(4)
    C26 0.068(4) 0.070(4) 0.054(4) 0.010(4) 0.009(3) 0.000(3)
    C27 0.031(3) 0.046(3) 0.066(4) -0.007(3) 0.002(3) -0.014(3)
    C28 0.059(4) 0.054(4) 0.083(4) -0.013(3) -0.009(4) -0.009(3)
    C29 0.060(4) 0.065(5) 0.097(5) -0.009(4) -0.022(4) -0.005(4)
    C30 0.039(4) 0.078(5) 0.107(5) -0.012(4) 0.001(4) -0.026(4)
    C31 0.079(5) 0.082(5) 0.093(5) -0.048(4) 0.034(4) -0.011(4)
    C32 0.061(4) 0.069(4) 0.069(4) -0.028(4) 0.010(3) -0.002(3)
    C33 0.052(4) 0.083(4) 0.053(4) 0.000(4) 0.005(3) 0.010(3)
    C34 0.055(4) 0.075(4) 0.043(3) -0.006(3) 0.009(3) 0.001(3)
    C35 0.085(4) 0.084(5) 0.043(3) -0.008(4) 0.013(3) 0.004(3)
    C36 0.082(5) 0.082(5) 0.069(4) -0.005(4) 0.017(4) 0.003(4)
    C37 0.066(4) 0.078(5) 0.048(4) -0.016(4) 0.013(3) -0.005(3)
    C38 0.059(4) 0.092(5) 0.042(3) -0.013(4) 0.013(3) 0.005(3)
    C39 0.049(4) 0.087(5) 0.059(4) 0.002(3) 0.005(3) 0.016(3)
    C40 0.063(4) 0.080(4) 0.074(4) 0.010(4) 0.009(3) 0.013(4)
    C41 0.068(4) 0.069(4) 0.073(4) 0.019(4) 0.002(4) -0.004(4)
    C42 0.076(4) 0.091(5) 0.076(4) 0.013(4) 0.013(4) 0.001(4)
    C43 0.095(5) 0.097(5) 0.069(4) 0.016(5) 0.017(4) -0.005(4)
    C44 0.098(6) 0.106(6) 0.081(5) 0.021(5) 0.008(5) -0.016(5)
    C45 0.111(6) 0.096(6) 0.107(6) 0.027(5) 0.000(5) -0.015(5)
    C46 0.098(5) 0.087(5) 0.093(5) 0.024(5) 0.002(4) 0.009(4)
    C47 0.059(3) 0.063(4) 0.059(3) 0.015(3) 0.012(3) 0.012(3)
    C48 0.076(4) 0.070(4) 0.051(4) 0.014(4) 0.007(3) 0.010(3)
    C49 0.082(5) 0.082(5) 0.074(5) 0.019(4) 0.010(4) 0.025(4)
    C50 0.097(5) 0.080(6) 0.085(5) 0.016(4) 0.016(4) 0.023(4)
    C51 0.111(6) 0.076(5) 0.102(6) 0.021(5) 0.013(5) -0.007(4)
    C52 0.092(5) 0.080(5) 0.068(4) 0.006(4) 0.019(4) 0.002(4)
    C53 0.058(4) 0.075(4) 0.071(4) 0.011(3) 0.015(3) 0.014(3)
    C54 0.079(5) 0.109(5) 0.113(5) -0.009(5) -0.016(5) 0.023(5)
    C55 0.095(6) 0.136(7) 0.142(7) -0.018(6) -0.021(6) 0.026(6)
    C56 0.093(6) 0.125(7) 0.144(7) -0.027(6) -0.008(6) 0.007(6)
    C57 0.094(6) 0.114(7) 0.186(8) -0.017(6) 0.011(6) 0.018(7)
    C58 0.072(5) 0.097(5) 0.140(6) 0.001(5) -0.004(5) 0.020(5)
    C59 0.067(4) 0.110(5) 0.073(4) -0.005(4) 0.009(3) 0.028(4)
    C60 0.108(6) 0.130(6) 0.138(6) -0.024(5) -0.031(5) 0.053(5)
    C61 0.101(7) 0.167(8) 0.178(8) -0.022(7) -0.016(6) 0.062(7)
    C62 0.084(6) 0.152(8) 0.122(6) 0.004(6) -0.013(5) 0.042(6)
    C63 0.109(6) 0.126(7) 0.108(6) 0.026(6) -0.021(6) 0.006(6)
    C64 0.088(5) 0.098(5) 0.090(5) 0.018(5) -0.029(4) 0.004(4)
loop_
    _geom_bond_atom_site_label_1
    _geom_bond_atom_site_label_2
    _geom_bond_site_symmetry_2
    _geom_bond_distance
    _geom_bond_publ_flag
    Sb1 O1 . 2.091(4) ?
    Sb1 C21 . 2.115(5) ?
    Sb1 O3 . 2.114(4) ?
    Sb1 C27 . 2.115(6) ?
    Sb1 C15 . 2.121(6) ?
    Sb2 C59 . 2.068(8) ?
    Sb2 O5 . 2.098(5) ?
    Sb2 C47 . 2.101(7) ?
    Sb2 C53 . 2.074(8) ?
    Sb2 O7 . 2.114(5) ?
    N1 C5 . 1.369(9) ?
    N1 H1A . 0.8600 ?
    N1 H1B . 0.8600 ?
    N2 C12 . 1.367(8) ?
    N2 H2A . 0.8600 ?
    N2 H2B . 0.8600 ?
    N3 C37 . 1.373(10) ?
    N3 H3A . 0.8600 ?
    N3 H3B . 0.8600 ?
    N4 C44 . 1.341(12) ?
    N4 H4A . 0.8600 ?
    N4 H4B . 0.8600 ?
    O1 C1 . 1.300(7) ?
    O2 C1 . 1.227(7) ?
    O3 C8 . 1.287(7) ?
    O4 C8 . 1.228(7) ?
    O5 C33 . 1.320(9) ?
    O6 C33 . 1.219(9) ?
    O7 C40 . 1.290(10) ?
    O8 C40 . 1.212(9) ?
    C1 C2 . 1.478(9) ?
    C2 C3 . 1.389(9) ?
    C2 C7 . 1.388(8) ?
    C3 C4 . 1.372(9) ?
    C3 H3 . 0.9300 ?
    C4 C5 . 1.395(9) ?
    C4 H4 . 0.9300 ?
    C5 C6 . 1.384(9) ?
    C6 C7 . 1.352(9) ?
    C6 H6 . 0.9300 ?
    C7 H7 . 0.9300 ?
    C8 C9 . 1.483(9) ?
    C9 C10 . 1.388(8) ?
    C9 C14 . 1.409(8) ?
    C10 C11 . 1.356(9) ?
    C10 H10 . 0.9300 ?
    C11 C12 . 1.385(9) ?
    C11 H11 . 0.9300 ?
    C12 C13 . 1.397(9) ?
    C13 C14 . 1.360(8) ?
    C13 H13 . 0.9300 ?
    C14 H14 . 0.9300 ?
    C15 C16 . 1.370(9) ?
    C15 C20 . 1.396(9) ?
    C16 C17 . 1.386(9) ?
    C16 H16 . 0.9300 ?
    C17 C18 . 1.349(10) ?
    C17 H17 . 0.9300 ?
    C18 C19 . 1.367(10) ?
    C18 H18 . 0.9300 ?
    C19 C20 . 1.370(9) ?
    C19 H19 . 0.9300 ?
    C20 H20 . 0.9300 ?
    C21 C22 . 1.365(10) ?
    C21 C26 . 1.364(9) ?
    C22 C23 . 1.416(11) ?
    C22 H22 . 0.9300 ?
    C23 C24 . 1.342(12) ?
    C23 H23 . 0.9300 ?
    C24 C25 . 1.354(12) ?
    C24 H24 . 0.9300 ?
    C25 C26 . 1.381(10) ?
    C25 H25 . 0.9300 ?
    C26 H26 . 0.9300 ?
    C27 C32 . 1.375(7) ?
    C27 C28 . 1.368(7) ?
    C28 C29 . 1.379(7) ?
    C28 H28 . 0.9300 ?
    C29 C30 . 1.351(8) ?
    C29 H29 . 0.9300 ?
    C30 C31 . 1.364(8) ?
    C30 H30 . 0.9300 ?
    C31 C32 . 1.390(7) ?
    C31 H31 . 0.9300 ?
    C32 H32 . 0.9300 ?
    C33 C34 . 1.481(11) ?
    C34 C35 . 1.372(11) ?
    C34 C39 . 1.388(9) ?
    C35 C36 . 1.391(11) ?
    C35 H35 . 0.9300 ?
    C36 C37 . 1.388(10) ?
    C36 H36 . 0.9300 ?
    C37 C38 . 1.382(11) ?
    C38 C39 . 1.375(11) ?
    C38 H38 . 0.9300 ?
    C39 H39 . 0.9300 ?
    C40 C41 . 1.491(11) ?
    C41 C46 . 1.357(12) ?
    C41 C42 . 1.386(12) ?
    C42 C43 . 1.360(11) ?
    C42 H42 . 0.9300 ?
    C43 C44 . 1.366(14) ?
    C43 H43 . 0.9300 ?
    C44 C45 . 1.411(15) ?
    C45 C46 . 1.459(13) ?
    C45 H45 . 0.9300 ?
    C46 H46 . 0.9300 ?
    C47 C48 . 1.367(9) ?
    C47 C52 . 1.381(11) ?
    C48 C49 . 1.367(11) ?
    C48 H48 . 0.9300 ?
    C49 C50 . 1.353(13) ?
    C49 H49 . 0.9300 ?
    C50 C51 . 1.362(13) ?
    C50 H50 . 0.9300 ?
    C51 C52 . 1.430(12) ?
    C51 H51 . 0.9300 ?
    C52 H52 . 0.9300 ?
    C53 C58 . 1.354(8) ?
    C53 C54 . 1.374(8) ?
    C54 C55 . 1.388(8) ?
    C54 H54 . 0.9300 ?
    C55 C56 . 1.357(9) ?
    C55 H55 . 0.9300 ?
    C56 C57 . 1.365(9) ?
    C56 H56 . 0.9300 ?
    C57 C58 . 1.393(8) ?
    C57 H57 . 0.9300 ?
    C58 H58 . 0.9300 ?
    C59 C60 . 1.355(8) ?
    C59 C64 . 1.367(8) ?
    C60 C61 . 1.401(8) ?
    C60 H60 . 0.9300 ?
    C61 C62 . 1.357(8) ?
    C61 H61 . 0.9300 ?
    C62 C63 . 1.357(9) ?
    C62 H62 . 0.9300 ?
    C63 C64 . 1.371(8) ?
    C63 H63 . 0.9300 ?
    C64 H64 . 0.9300 ?
loop_
    _geom_angle_atom_site_label_1
    _geom_angle_atom_site_label_2
    _geom_angle_atom_site_label_3
    _geom_angle_site_symmetry_1
    _geom_angle_site_symmetry_3
    _geom_angle
    _geom_angle_publ_flag
    O1 Sb1 C21 . . 88.0(2) ?
    O1 Sb1 O3 . . 176.32(17) ?
    C21 Sb1 O3 . . 88.6(2) ?
    O1 Sb1 C27 . . 90.3(2) ?
    C21 Sb1 C27 . . 110.1(2) ?
    O3 Sb1 C27 . . 89.8(2) ?
    O1 Sb1 C15 . . 89.8(2) ?
    C21 Sb1 C15 . . 106.2(2) ?
    O3 Sb1 C15 . . 92.4(2) ?
    C27 Sb1 C15 . . 143.6(2) ?
    C59 Sb2 O5 . . 94.4(3) ?
    C59 Sb2 C47 . . 115.1(3) ?
    O5 Sb2 C47 . . 85.3(2) ?
    C59 Sb2 C53 . . 134.0(3) ?
    O5 Sb2 C53 . . 90.8(3) ?
    C47 Sb2 C53 . . 110.9(3) ?
    C59 Sb2 O7 . . 89.0(3) ?
    O5 Sb2 O7 . . 172.1(2) ?
    C47 Sb2 O7 . . 86.9(2) ?
    C53 Sb2 O7 . . 91.9(3) ?
    C5 N1 H1A . . 120.0 ?
    C5 N1 H1B . . 120.0 ?
    H1A N1 H1B . . 120.0 ?
    C12 N2 H2A . . 120.0 ?
    C12 N2 H2B . . 120.0 ?
    H2A N2 H2B . . 120.0 ?
    C37 N3 H3A . . 120.0 ?
    C37 N3 H3B . . 120.0 ?
    H3A N3 H3B . . 120.0 ?
    C44 N4 H4A . . 120.0 ?
    C44 N4 H4B . . 120.0 ?
    H4A N4 H4B . . 120.0 ?
    C1 O1 Sb1 . . 114.2(4) ?
    C8 O3 Sb1 . . 116.4(4) ?
    C33 O5 Sb2 . . 115.5(5) ?
    C40 O7 Sb2 . . 121.0(5) ?
    O2 C1 O1 . . 121.2(6) ?
    O2 C1 C2 . . 123.7(6) ?
    O1 C1 C2 . . 115.1(5) ?
    C3 C2 C7 . . 118.8(6) ?
    C3 C2 C1 . . 120.3(5) ?
    C7 C2 C1 . . 120.8(6) ?
    C4 C3 C2 . . 120.6(6) ?
    C4 C3 H3 . . 119.7 ?
    C2 C3 H3 . . 119.7 ?
    C3 C4 C5 . . 119.7(6) ?
    C3 C4 H4 . . 120.1 ?
    C5 C4 H4 . . 120.1 ?
    N1 C5 C6 . . 120.5(6) ?
    N1 C5 C4 . . 120.3(7) ?
    C6 C5 C4 . . 119.1(6) ?
    C7 C6 C5 . . 120.8(6) ?
    C7 C6 H6 . . 119.6 ?
    C5 C6 H6 . . 119.6 ?
    C6 C7 C2 . . 120.8(6) ?
    C6 C7 H7 . . 119.6 ?
    C2 C7 H7 . . 119.6 ?
    O4 C8 O3 . . 122.1(6) ?
    O4 C8 C9 . . 122.2(6) ?
    O3 C8 C9 . . 115.7(6) ?
    C10 C9 C14 . . 117.5(6) ?
    C10 C9 C8 . . 121.3(5) ?
    C14 C9 C8 . . 120.9(5) ?
    C11 C10 C9 . . 121.7(6) ?
    C11 C10 H10 . . 119.1 ?
    C9 C10 H10 . . 119.1 ?
    C10 C11 C12 . . 121.2(6) ?
    C10 C11 H11 . . 119.4 ?
    C12 C11 H11 . . 119.4 ?
    N2 C12 C11 . . 122.4(6) ?
    N2 C12 C13 . . 120.0(6) ?
    C11 C12 C13 . . 117.5(6) ?
    C14 C13 C12 . . 121.7(6) ?
    C14 C13 H13 . . 119.2 ?
    C12 C13 H13 . . 119.2 ?
    C13 C14 C9 . . 120.2(6) ?
    C13 C14 H14 . . 119.9 ?
    C9 C14 H14 . . 119.9 ?
    C16 C15 C20 . . 119.6(6) ?
    C16 C15 Sb1 . . 124.3(5) ?
    C20 C15 Sb1 . . 116.1(5) ?
    C17 C16 C15 . . 119.4(6) ?
    C17 C16 H16 . . 120.3 ?
    C15 C16 H16 . . 120.3 ?
    C18 C17 C16 . . 120.7(7) ?
    C18 C17 H17 . . 119.6 ?
    C16 C17 H17 . . 119.6 ?
    C17 C18 C19 . . 120.4(6) ?
    C17 C18 H18 . . 119.8 ?
    C19 C18 H18 . . 119.8 ?
    C20 C19 C18 . . 120.3(7) ?
    C20 C19 H19 . . 119.9 ?
    C18 C19 H19 . . 119.9 ?
    C19 C20 C15 . . 119.6(7) ?
    C19 C20 H20 . . 120.2 ?
    C15 C20 H20 . . 120.2 ?
    C22 C21 C26 . . 118.7(6) ?
    C22 C21 Sb1 . . 119.9(5) ?
    C26 C21 Sb1 . . 121.2(5) ?
    C21 C22 C23 . . 119.4(8) ?
    C21 C22 H22 . . 120.3 ?
    C23 C22 H22 . . 120.3 ?
    C24 C23 C22 . . 120.8(8) ?
    C24 C23 H23 . . 119.6 ?
    C22 C23 H23 . . 119.6 ?
    C23 C24 C25 . . 119.3(7) ?
    C23 C24 H24 . . 120.3 ?
    C25 C24 H24 . . 120.3 ?
    C24 C25 C26 . . 120.6(8) ?
    C24 C25 H25 . . 119.7 ?
    C26 C25 H25 . . 119.7 ?
    C25 C26 C21 . . 121.1(7) ?
    C25 C26 H26 . . 119.5 ?
    C21 C26 H26 . . 119.5 ?
    C32 C27 C28 . . 119.8(6) ?
    C32 C27 Sb1 . . 115.0(5) ?
    C28 C27 Sb1 . . 125.2(5) ?
    C27 C28 C29 . . 119.9(7) ?
    C27 C28 H28 . . 120.1 ?
    C29 C28 H28 . . 120.1 ?
    C30 C29 C28 . . 121.7(7) ?
    C30 C29 H29 . . 119.2 ?
    C28 C29 H29 . . 119.2 ?
    C29 C30 C31 . . 118.0(7) ?
    C29 C30 H30 . . 121.0 ?
    C31 C30 H30 . . 121.0 ?
    C30 C31 C32 . . 122.2(7) ?
    C30 C31 H31 . . 118.9 ?
    C32 C31 H31 . . 118.9 ?
    C27 C32 C31 . . 118.4(7) ?
    C27 C32 H32 . . 120.8 ?
    C31 C32 H32 . . 120.8 ?
    O6 C33 O5 . . 121.5(7) ?
    O6 C33 C34 . . 123.6(7) ?
    O5 C33 C34 . . 114.9(8) ?
    C35 C34 C39 . . 119.6(7) ?
    C35 C34 C33 . . 121.5(6) ?
    C39 C34 C33 . . 118.9(7) ?
    C34 C35 C36 . . 119.9(7) ?
    C34 C35 H35 . . 120.1 ?
    C36 C35 H35 . . 120.1 ?
    C37 C36 C35 . . 121.2(8) ?
    C37 C36 H36 . . 119.4 ?
    C35 C36 H36 . . 119.4 ?
    N3 C37 C38 . . 121.0(7) ?
    N3 C37 C36 . . 121.3(8) ?
    C38 C37 C36 . . 117.6(7) ?
    C37 C38 C39 . . 121.9(7) ?
    C37 C38 H38 . . 119.1 ?
    C39 C38 H38 . . 119.1 ?
    C34 C39 C38 . . 119.7(8) ?
    C34 C39 H39 . . 120.1 ?
    C38 C39 H39 . . 120.1 ?
    O8 C40 O7 . . 122.9(8) ?
    O8 C40 C41 . . 121.2(8) ?
    O7 C40 C41 . . 115.7(7) ?
    C46 C41 C42 . . 118.9(8) ?
    C46 C41 C40 . . 120.2(8) ?
    C42 C41 C40 . . 120.8(8) ?
    C43 C42 C41 . . 122.7(9) ?
    C43 C42 H42 . . 118.6 ?
    C41 C42 H42 . . 118.6 ?
    C44 C43 C42 . . 121.4(10) ?
    C44 C43 H43 . . 119.3 ?
    C42 C43 H43 . . 119.3 ?
    N4 C44 C43 . . 124.9(11) ?
    N4 C44 C45 . . 117.1(11) ?
    C43 C44 C45 . . 117.9(10) ?
    C44 C45 C46 . . 119.8(10) ?
    C44 C45 H45 . . 120.1 ?
    C46 C45 H45 . . 120.1 ?
    C41 C46 C45 . . 119.1(10) ?
    C41 C46 H46 . . 120.4 ?
    C45 C46 H46 . . 120.4 ?
    C48 C47 C52 . . 118.3(7) ?
    C48 C47 Sb2 . . 120.9(6) ?
    C52 C47 Sb2 . . 120.8(6) ?
    C47 C48 C49 . . 121.8(8) ?
    C47 C48 H48 . . 119.1 ?
    C49 C48 H48 . . 119.1 ?
    C50 C49 C48 . . 120.8(8) ?
    C50 C49 H49 . . 119.6 ?
    C48 C49 H49 . . 119.6 ?
    C49 C50 C51 . . 119.8(8) ?
    C49 C50 H50 . . 120.1 ?
    C51 C50 H50 . . 120.1 ?
    C50 C51 C52 . . 119.4(8) ?
    C50 C51 H51 . . 120.3 ?
    C52 C51 H51 . . 120.3 ?
    C47 C52 C51 . . 119.5(8) ?
    C47 C52 H52 . . 120.2 ?
    C51 C52 H52 . . 120.2 ?
    C58 C53 C54 . . 117.5(8) ?
    C58 C53 Sb2 . . 125.8(6) ?
    C54 C53 Sb2 . . 116.7(6) ?
    C53 C54 C55 . . 120.4(9) ?
    C53 C54 H54 . . 119.8 ?
    C55 C54 H54 . . 119.8 ?
    C56 C55 C54 . . 121.7(11) ?
    C56 C55 H55 . . 119.1 ?
    C54 C55 H55 . . 119.1 ?
    C55 C56 C57 . . 118.0(11) ?
    C55 C56 H56 . . 121.0 ?
    C57 C56 H56 . . 121.0 ?
    C56 C57 C58 . . 120.2(11) ?
    C56 C57 H57 . . 119.9 ?
    C58 C57 H57 . . 119.9 ?
    C53 C58 C57 . . 122.0(10) ?
    C53 C58 H58 . . 119.0 ?
    C57 C58 H58 . . 119.0 ?
    C60 C59 C64 . . 117.3(9) ?
    C60 C59 Sb2 . . 117.0(6) ?
    C64 C59 Sb2 . . 125.7(7) ?
    C59 C60 C61 . . 120.0(10) ?
    C59 C60 H60 . . 120.0 ?
    C61 C60 H60 . . 120.0 ?
    C62 C61 C60 . . 120.7(11) ?
    C62 C61 H61 . . 119.6 ?
    C60 C61 H61 . . 119.6 ?
    C61 C62 C63 . . 119.9(11) ?
    C61 C62 H62 . . 120.1 ?
    C63 C62 H62 . . 120.1 ?
    C62 C63 C64 . . 118.1(11) ?
    C62 C63 H63 . . 120.9 ?
    C64 C63 H63 . . 120.9 ?
    C59 C64 C63 . . 123.7(10) ?
    C59 C64 H64 . . 118.2 ?
    C63 C64 H64 . . 118.2 ?
loop_
    _geom_torsion_atom_site_label_1
    _geom_torsion_atom_site_label_2
    _geom_torsion_atom_site_label_3
    _geom_torsion_atom_site_label_4
    _geom_torsion_site_symmetry_1
    _geom_torsion_site_symmetry_2
    _geom_torsion_site_symmetry_3
    _geom_torsion_site_symmetry_4
    _geom_torsion
    _geom_torsion_publ_flag
    C21 Sb1 O1 C1 . . . . -170.7(4) ?
    O3 Sb1 O1 C1 . . . . 170(2) ?
    C27 Sb1 O1 C1 . . . . 79.2(4) ?
    C15 Sb1 O1 C1 . . . . -64.4(4) ?
    O1 Sb1 O3 C8 . . . . -152(3) ?
    C21 Sb1 O3 C8 . . . . -171.1(4) ?
    C27 Sb1 O3 C8 . . . . -60.9(4) ?
    C15 Sb1 O3 C8 . . . . 82.7(4) ?
    C59 Sb2 O5 C33 . . . . 64.5(5) ?
    C47 Sb2 O5 C33 . . . . 179.3(5) ?
    C53 Sb2 O5 C33 . . . . -69.8(5) ?
    O7 Sb2 O5 C33 . . . . -179.9(15) ?
    C59 Sb2 O7 C40 . . . . -68.5(6) ?
    O5 Sb2 O7 C40 . . . . 175.6(14) ?
    C47 Sb2 O7 C40 . . . . 176.4(6) ?
    C53 Sb2 O7 C40 . . . . 65.5(6) ?
    Sb1 O1 C1 O2 . . . . -5.7(7) ?
    Sb1 O1 C1 C2 . . . . 174.4(4) ?
    O2 C1 C2 C3 . . . . 165.7(6) ?
    O1 C1 C2 C3 . . . . -14.3(8) ?
    O2 C1 C2 C7 . . . . -17.9(9) ?
    O1 C1 C2 C7 . . . . 162.0(5) ?
    C7 C2 C3 C4 . . . . 1.0(9) ?
    C1 C2 C3 C4 . . . . 177.5(6) ?
    C2 C3 C4 C5 . . . . -4.0(10) ?
    C3 C4 C5 N1 . . . . -177.4(7) ?
    C3 C4 C5 C6 . . . . 4.3(10) ?
    N1 C5 C6 C7 . . . . -180.0(7) ?
    C4 C5 C6 C7 . . . . -1.7(11) ?
    C5 C6 C7 C2 . . . . -1.3(10) ?
    C3 C2 C7 C6 . . . . 1.6(9) ?
    C1 C2 C7 C6 . . . . -174.8(6) ?
    Sb1 O3 C8 O4 . . . . -7.2(7) ?
    Sb1 O3 C8 C9 . . . . 175.6(4) ?
    O4 C8 C9 C10 . . . . -168.2(6) ?
    O3 C8 C9 C10 . . . . 9.0(8) ?
    O4 C8 C9 C14 . . . . 6.3(9) ?
    O3 C8 C9 C14 . . . . -176.5(5) ?
    C14 C9 C10 C11 . . . . -1.4(10) ?
    C8 C9 C10 C11 . . . . 173.2(6) ?
    C9 C10 C11 C12 . . . . -1.4(11) ?
    C10 C11 C12 N2 . . . . -178.0(7) ?
    C10 C11 C12 C13 . . . . 4.8(10) ?
    N2 C12 C13 C14 . . . . 177.2(6) ?
    C11 C12 C13 C14 . . . . -5.5(10) ?
    C12 C13 C14 C9 . . . . 2.7(9) ?
    C10 C9 C14 C13 . . . . 0.8(9) ?
    C8 C9 C14 C13 . . . . -173.9(5) ?
    O1 Sb1 C15 C16 . . . . 148.7(5) ?
    C21 Sb1 C15 C16 . . . . -123.5(5) ?
    O3 Sb1 C15 C16 . . . . -34.3(5) ?
    C27 Sb1 C15 C16 . . . . 58.5(7) ?
    O1 Sb1 C15 C20 . . . . -33.2(5) ?
    C21 Sb1 C15 C20 . . . . 54.6(5) ?
    O3 Sb1 C15 C20 . . . . 143.8(5) ?
    C27 Sb1 C15 C20 . . . . -123.4(5) ?
    C20 C15 C16 C17 . . . . 1.5(9) ?
    Sb1 C15 C16 C17 . . . . 179.5(5) ?
    C15 C16 C17 C18 . . . . -0.8(10) ?
    C16 C17 C18 C19 . . . . -0.3(11) ?
    C17 C18 C19 C20 . . . . 0.6(11) ?
    C18 C19 C20 C15 . . . . 0.1(11) ?
    C16 C15 C20 C19 . . . . -1.2(10) ?
    Sb1 C15 C20 C19 . . . . -179.4(5) ?
    O1 Sb1 C21 C22 . . . . 151.9(7) ?
    O3 Sb1 C21 C22 . . . . -29.3(7) ?
    C27 Sb1 C21 C22 . . . . -118.6(6) ?
    C15 Sb1 C21 C22 . . . . 62.7(7) ?
    O1 Sb1 C21 C26 . . . . -23.0(6) ?
    O3 Sb1 C21 C26 . . . . 155.8(6) ?
    C27 Sb1 C21 C26 . . . . 66.5(6) ?
    C15 Sb1 C21 C26 . . . . -112.2(6) ?
    C26 C21 C22 C23 . . . . -0.4(12) ?
    Sb1 C21 C22 C23 . . . . -175.5(7) ?
    C21 C22 C23 C24 . . . . -1.1(15) ?
    C22 C23 C24 C25 . . . . 1.0(15) ?
    C23 C24 C25 C26 . . . . 0.7(14) ?
    C24 C25 C26 C21 . . . . -2.3(13) ?
    C22 C21 C26 C25 . . . . 2.1(12) ?
    Sb1 C21 C26 C25 . . . . 177.1(6) ?
    O1 Sb1 C27 C32 . . . . 117.0(5) ?
    C21 Sb1 C27 C32 . . . . 29.0(6) ?
    O3 Sb1 C27 C32 . . . . -59.4(5) ?
    C15 Sb1 C27 C32 . . . . -153.0(5) ?
    O1 Sb1 C27 C28 . . . . -61.0(6) ?
    C21 Sb1 C27 C28 . . . . -148.9(6) ?
    O3 Sb1 C27 C28 . . . . 122.7(6) ?
    C15 Sb1 C27 C28 . . . . 29.0(8) ?
    C32 C27 C28 C29 . . . . -3.1(11) ?
    Sb1 C27 C28 C29 . . . . 174.8(6) ?
    C27 C28 C29 C30 . . . . 2.1(13) ?
    C28 C29 C30 C31 . . . . -0.5(13) ?
    C29 C30 C31 C32 . . . . 0.1(13) ?
    C28 C27 C32 C31 . . . . 2.6(11) ?
    Sb1 C27 C32 C31 . . . . -175.4(6) ?
    C30 C31 C32 C27 . . . . -1.1(13) ?
    Sb2 O5 C33 O6 . . . . 1.3(10) ?
    Sb2 O5 C33 C34 . . . . -179.4(5) ?
    O6 C33 C34 C35 . . . . 173.7(8) ?
    O5 C33 C34 C35 . . . . -5.6(11) ?
    O6 C33 C34 C39 . . . . -7.6(11) ?
    O5 C33 C34 C39 . . . . 173.1(6) ?
    C39 C34 C35 C36 . . . . 2.4(12) ?
    C33 C34 C35 C36 . . . . -178.9(7) ?
    C34 C35 C36 C37 . . . . -1.9(13) ?
    C35 C36 C37 N3 . . . . -176.0(8) ?
    C35 C36 C37 C38 . . . . 0.2(12) ?
    N3 C37 C38 C39 . . . . 177.2(7) ?
    C36 C37 C38 C39 . . . . 1.0(12) ?
    C35 C34 C39 C38 . . . . -1.3(11) ?
    C33 C34 C39 C38 . . . . -180.0(7) ?
    C37 C38 C39 C34 . . . . -0.5(11) ?
    Sb2 O7 C40 O8 . . . . -2.0(11) ?
    Sb2 O7 C40 C41 . . . . 174.4(5) ?
    O8 C40 C41 C46 . . . . -12.7(13) ?
    O7 C40 C41 C46 . . . . 170.9(8) ?
    O8 C40 C41 C42 . . . . 164.4(9) ?
    O7 C40 C41 C42 . . . . -12.0(12) ?
    C46 C41 C42 C43 . . . . 0.4(14) ?
    C40 C41 C42 C43 . . . . -176.7(8) ?
    C41 C42 C43 C44 . . . . 1.1(15) ?
    C42 C43 C44 N4 . . . . -179.0(10) ?
    C42 C43 C44 C45 . . . . -3.8(15) ?
    N4 C44 C45 C46 . . . . -179.5(9) ?
    C43 C44 C45 C46 . . . . 4.9(15) ?
    C42 C41 C46 C45 . . . . 0.8(14) ?
    C40 C41 C46 C45 . . . . 177.9(8) ?
    C44 C45 C46 C41 . . . . -3.5(15) ?
    C59 Sb2 C47 C48 . . . . -112.4(7) ?
    O5 Sb2 C47 C48 . . . . 155.0(6) ?
    C53 Sb2 C47 C48 . . . . 65.9(7) ?
    O7 Sb2 C47 C48 . . . . -24.9(6) ?
    C59 Sb2 C47 C52 . . . . 68.6(7) ?
    O5 Sb2 C47 C52 . . . . -24.0(7) ?
    C53 Sb2 C47 C52 . . . . -113.0(7) ?
    O7 Sb2 C47 C52 . . . . 156.1(7) ?
    C52 C47 C48 C49 . . . . 1.4(13) ?
    Sb2 C47 C48 C49 . . . . -177.6(7) ?
    C47 C48 C49 C50 . . . . 1.9(14) ?
    C48 C49 C50 C51 . . . . -6.1(16) ?
    C49 C50 C51 C52 . . . . 6.9(16) ?
    C48 C47 C52 C51 . . . . -0.5(13) ?
    Sb2 C47 C52 C51 . . . . 178.5(7) ?
    C50 C51 C52 C47 . . . . -3.6(15) ?
    C59 Sb2 C53 C58 . . . . 1.1(11) ?
    O5 Sb2 C53 C58 . . . . 98.0(9) ?
    C47 Sb2 C53 C58 . . . . -176.8(8) ?
    O7 Sb2 C53 C58 . . . . -89.4(9) ?
    C59 Sb2 C53 C54 . . . . -177.0(7) ?
    O5 Sb2 C53 C54 . . . . -80.2(7) ?
    C47 Sb2 C53 C54 . . . . 5.0(8) ?
    O7 Sb2 C53 C54 . . . . 92.4(7) ?
    C58 C53 C54 C55 . . . . 5.2(16) ?
    Sb2 C53 C54 C55 . . . . -176.5(9) ?
    C53 C54 C55 C56 . . . . -4(2) ?
    C54 C55 C56 C57 . . . . 2(2) ?
    C55 C56 C57 C58 . . . . -2(2) ?
    C54 C53 C58 C57 . . . . -4.6(16) ?
    Sb2 C53 C58 C57 . . . . 177.3(9) ?
    C56 C57 C58 C53 . . . . 3(2) ?
    O5 Sb2 C59 C60 . . . . 82.4(9) ?
    C47 Sb2 C59 C60 . . . . -4.4(10) ?
    C53 Sb2 C59 C60 . . . . 177.7(8) ?
    O7 Sb2 C59 C60 . . . . -90.5(9) ?
    O5 Sb2 C59 C64 . . . . -100.7(9) ?
    C47 Sb2 C59 C64 . . . . 172.5(8) ?
    C53 Sb2 C59 C64 . . . . -5.4(11) ?
    O7 Sb2 C59 C64 . . . . 86.4(9) ?
    C64 C59 C60 C61 . . . . -3.9(19) ?
    Sb2 C59 C60 C61 . . . . 173.3(11) ?
    C59 C60 C61 C62 . . . . 2(2) ?
    C60 C61 C62 C63 . . . . 3(2) ?
    C61 C62 C63 C64 . . . . -6(2) ?
    C60 C59 C64 C63 . . . . 0.9(17) ?
    Sb2 C59 C64 C63 . . . . -176.0(8) ?
    C62 C63 C64 C59 . . . . 4.3(18) ?
loop_
    _geom_hbond_atom_site_label_D
    _geom_hbond_atom_site_label_H
    _geom_hbond_atom_site_label_A
    _geom_hbond_site_symmetry_A
    _geom_hbond_distance_DH
    _geom_hbond_distance_HA
    _geom_hbond_distance_DA
    _geom_hbond_angle_DHA
    N3 H3B N2 2_646 0.86 2.44 3.245(11) 156.2
    N3 H3A O4 1_554 0.86 2.40 3.178(8) 151.4
    N2 H2B O2 2_657 0.86 2.22 2.996(8) 150.6
    N1 H1A O4 2_747 0.86 2.24 3.046(8) 156.0
data_global
_journal_date_recd_electronic     2008-09-20
_journal_date_accepted     2008-10-10
_journal_name_full     'Acta Crystallographica, Section E'
_journal_year     2008
_journal_volume     64
_journal_issue     11
_journal_page_first     m1426
_journal_page_last     m1426
_journal_paper_category     QM
_journal_coeditor_code     SG2267
_publ_contact_author_name     'Prof. Handong Yin'
_publ_contact_author_address
;
  College of Chemistry and Chemical Engineering
  Liaocheng University
  Shandong 252059
  People's Republic of China
;
_publ_contact_author_email     handongyin@163.com
_publ_contact_author_fax     '86 635 8239121'
_publ_contact_author_phone     '86 635 8239121'
_publ_section_title
;
Bis(4-aminobenzoato-\k<i>O</i>)triphenylantimony(V)
;
loop_
    _publ_author_name
    _publ_author_address
    'Liyuan Wen'
;
  College of Chemistry and Chemical Engineering
  Liaocheng University
  Shandong 252059
  People's Republic of China
;
    'Handong Yin'
;
  College of Chemistry and Chemical Engineering
  Liaocheng University
  Shandong 252059
  People's Republic of China
;
    'Daqi Wang'
;
  College of Chemistry and Chemical Engineering
  Liaocheng University
  Shandong 252059
  People's Republic of China
;
    'Liansheng Cui'
;
  College of Chemistry and Chemical Engineering
  Liaocheng University
  Shandong 252059
  People's Republic of China
;
    'Minglei Yang'
;
  College of Chemistry and Chemical Engineering
  Liaocheng University
  Shandong 252059
  People's Republic of China
;
