# Supplementary material for: Bis(4-amino­benzoato-κO)triphenylanti­mony(V)
Source: Acta Crystallogr Sect E Struct Rep Online. 2008 Oct 18;64(Pt 11):m1426. doi: 10.1107/S1600536808032844 (PMC2959708; doi:10.1107/S1600536808032844)
Supplement: Supplementary file 2 [file e-64-m1426-Isup2.hkl]

# 
# h,k,l, Fc-squared, Fo-squared, sigma(Fo-squared) and status flag 
# 
data_I
_shelx_title ' 080606f in P2(1)' 
_shelx_refln_list_code          4 
_shelx_F_calc_maximum      270.40 
_exptl_crystal_F_000      1264.00 
_reflns_d_resolution_high  0.8406 
 
loop_ 
 _symmetry_equiv_pos_as_xyz 
 'x, y, z' 
 '-x, y+1/2, -z' 
 
_cell_length_a     9.2831 
_cell_length_b    18.9708 
_cell_length_c    16.3868 
_cell_angle_alpha  90.000 
_cell_angle_beta   95.543 
_cell_angle_gamma  90.000 
 
_shelx_F_squared_multiplier     1.000 
 
loop_ 
 _refln_index_h 
 _refln_index_k 
 _refln_index_l 
 _refln_F_squared_calc 
 _refln_F_squared_meas 
 _refln_F_squared_sigma 
 _refln_observed_status 
   0 -22   0      621.73      646.64    101.16 o 
   1 -22   0       15.78        0.42     38.14 o 
   2 -22   0      252.82      243.62     53.49 o 
   1 -21   0      313.51      418.67     60.22 o 
   2 -21   0      127.98      126.77     45.37 o 
   3 -21   0      175.02      141.25     59.74 o 
   4 -21   0      211.49      204.58     52.65 o 
   0 -20   0      847.21      844.25     92.62 o 
   1 -20   0        8.70       48.04     39.46 o 
   2 -20   0      854.60      809.70     68.56 o 
   3 -20   0       48.73       -5.42     42.83 o 
   4 -20   0      303.08      252.17     52.57 o 
   5 -20   0       44.42        0.52     35.88 o 
   1 -19   0     1107.80     1034.10     52.77 o 
   2 -19   0      419.02      417.29     54.93 o 
   3 -19   0      487.56      593.09     82.05 o 
   4 -19   0      128.05      111.09     49.33 o 
   5 -19   0      260.07      186.63     72.15 o 
   0 -18   0      324.61      288.46     81.27 o 
   1 -18   0       87.81       90.62     22.03 o 
   2 -18   0      166.05      143.07     29.61 o 
   3 -18   0      567.99      651.54     63.99 o 
   4 -18   0      876.70      885.07     69.24 o 
   5 -18   0      288.20      346.14     70.70 o 
   1 -17   0     1783.79     1827.58     52.06 o 
   2 -17   0       91.41       98.03     26.16 o 
   3 -17   0     1447.53     1415.37     56.73 o 
   4 -17   0       70.43       64.96     28.08 o 
   5 -17   0      627.02      628.39     63.52 o 
   0 -16   0     1702.69     1592.13     65.88 o 
   1 -16   0       22.65       24.97     16.45 o 
   2 -16   0     2027.86     2013.91     63.76 o 
   3 -16   0      115.49       66.55     23.97 o 
   4 -16   0      558.59      614.61     45.47 o 
   5 -16   0      444.39      471.25     42.56 o 
   6 -16   0      442.45      380.04     70.86 o 
   1 -15   0      805.83      806.07     33.67 o 
   2 -15   0      517.06      504.71     37.85 o 
   3 -15   0      865.58      826.54     43.21 o 
   4 -15   0      626.25      747.79     47.68 o 
   5 -15   0     3162.44     3056.40    183.27 o 
   6 -15   0      668.01      688.55    125.39 o 
   7 -15   0      636.63      953.32     99.28 o 
   8 -15   0       68.68      -21.84     60.29 o 
   0 -14   0     2042.50     2059.80     69.55 o 
   1 -14   0      820.13      757.22     31.65 o 
   2 -14   0     1312.29     1328.11     78.08 o 
   3 -14   0      893.89      925.79     44.23 o 
   4 -14   0     1878.38     1774.65     60.15 o 
   5 -14   0     1879.75     1793.99    109.73 o 
   6 -14   0     1303.09     1123.62     75.44 o 
   7 -14   0      244.01      126.84     64.83 o 
   8 -14   0      270.36      282.33     71.09 o 
   1 -13   0     4205.24     3864.99     68.59 o 
   2 -13   0      917.59      777.06     40.16 o 
   3 -13   0     4559.19     4443.34     92.80 o 
   4 -13   0      557.19      626.87     39.73 o 
   5 -13   0      597.37      578.08     56.69 o 
   6 -13   0       44.41       61.95     31.94 o 
   7 -13   0       96.86       33.51     51.60 o 
   8 -13   0      298.01      214.53     69.13 o 
   0 -12   0      737.24      767.59     76.85 o 
   1 -12   0      188.65      158.20     17.54 o 
   2 -12   0     2413.83     2464.22     62.81 o 
   3 -12   0     1833.87     1858.44     55.95 o 
   4 -12   0      578.50      557.28     38.04 o 
   5 -12   0     2361.55     2270.80     78.13 o 
   6 -12   0     1396.22     1442.91     65.63 o 
   7 -12   0      465.74      443.54     71.41 o 
   8 -12   0     1058.73     1252.41     98.50 o 
   9 -12   0      174.72      120.50     65.69 o 
   1 -11   0     4433.25     4266.11     68.49 o 
   2 -11   0     1673.88     1627.68     48.86 o 
   3 -11   0     2102.35     2047.68     87.15 o 
   4 -11   0     2517.03     2675.20     67.51 o 
   5 -11   0     1910.47     1984.66    140.54 o 
   6 -11   0      968.89      968.36     53.29 o 
   7 -11   0     1604.94     1840.25    104.21 o 
   8 -11   0      189.16       52.46     54.49 o 
   9 -11   0      667.37      600.13     89.96 o 
   0 -10   0    15513.97    16107.28    254.73 o 
   1 -10   0     1364.52     1241.31     32.28 o 
   2 -10   0     8362.25     8603.91    132.31 o 
   3 -10   0     1046.97      980.05     37.96 o 
   4 -10   0     2017.02     1923.44     55.06 o 
   5 -10   0      511.55      548.00     39.42 o 
   6 -10   0       47.56       54.48     28.08 o 
   7 -10   0      233.20      231.21     55.51 o 
   8 -10   0       12.25      -31.00     43.22 o 
   9 -10   0      892.64      914.96     99.04 o 
   1  -9   0     8805.34     9945.91    128.88 o 
   2  -9   0     1838.05     1586.35     44.05 o 
   3  -9   0     2514.03     2341.72     56.56 o 
   4  -9   0     2771.60     2678.05     61.88 o 
   5  -9   0     1047.98     1057.64     52.03 o 
   6  -9   0     1250.50     1341.99     89.30 o 
   7  -9   0     1360.72     1409.15     90.74 o 
   8  -9   0     1306.83     1262.82     93.48 o 
   9  -9   0      903.65      975.79     91.76 o 
  10  -9   0      299.60      146.88     61.70 o 
   0  -8   0     2295.33     2205.38     95.28 o 
   1  -8   0     2012.10     2092.27     39.13 o 
   2  -8   0     5384.71     6007.73     96.81 o 
   3  -8   0     2890.68     2647.00     57.51 o 
   4  -8   0     4545.44     4503.15     97.14 o 
   5  -8   0     2938.16     2909.11     77.07 o 
   6  -8   0     2894.60     3048.50     84.81 o 
   7  -8   0     1312.23     1295.19     59.31 o 
   8  -8   0     2205.74     2480.23    123.71 o 
   9  -8   0      336.79      488.72     81.51 o 
  10  -8   0      287.02      264.95     73.28 o 
   1  -7   0    13817.25    12698.43    141.13 o 
   2  -7   0     2593.21     2349.48     70.83 o 
   3  -7   0     9700.41    10264.02    143.47 o 
   4  -7   0     1119.12     1002.74     40.83 o 
   5  -7   0     2256.39     2435.33     80.29 o 
   6  -7   0     1778.10     1814.88     62.84 o 
   7  -7   0      976.76      996.59     52.12 o 
   8  -7   0      344.20      254.85     56.29 o 
   9  -7   0      153.97      211.16     59.58 o 
  10  -7   0      493.74      538.12     88.55 o 
   0  -6   0    13504.21    13462.27    204.65 o 
   1  -6   0      177.65      237.63     13.61 o 
   2  -6   0    10731.42    10947.30    145.75 o 
   3  -6   0     5930.34     6272.78     95.30 o 
   4  -6   0     6433.07     6906.93    125.59 o 
   5  -6   0      502.44      493.12     33.16 o 
   6  -6   0     2113.38     2103.19     67.08 o 
   7  -6   0      715.08      790.25     46.10 o 
   8  -6   0      187.92      182.11     51.91 o 
   9  -6   0      620.95      677.10     86.59 o 
  10  -6   0      301.95      350.45     77.04 o 
   1  -5   0     1439.12     1836.85     31.19 o 
   2  -5   0     3931.06     3735.34     60.92 o 
   3  -5   0     1580.34     1750.80     45.99 o 
   4  -5   0    13379.75    14116.36    221.24 o 
   5  -5   0     7116.96     7705.85    141.20 o 
   6  -5   0     2222.13     2393.65     70.50 o 
   7  -5   0     3448.49     3721.54     95.86 o 
   8  -5   0      362.87      290.55     61.07 o 
   9  -5   0      890.47     1005.23     86.20 o 
  10  -5   0       88.81       68.43     59.43 o 
   0  -4   0     8987.17     9104.11    140.38 o 
   1  -4   0     3340.17     3522.67     46.09 o 
   2  -4   0     9813.86     9314.66    120.90 o 
   3  -4   0    13943.52    15225.31    228.15 o 
   4  -4   0    13889.00    14713.89    227.49 o 
   5  -4   0      792.40      814.48     54.06 o 
   6  -4   0     3480.01     3806.55     91.06 o 
   7  -4   0      272.11      225.33     33.56 o 
   8  -4   0     1202.72     1087.91     80.72 o 
   9  -4   0      530.79      536.01     75.16 o 
  10  -4   0      122.53       57.70     58.41 o 
   1  -3   0    31070.51    31484.29    362.56 o 
   2  -3   0     2591.39     2997.67     56.25 o 
   3  -3   0    16795.78    18886.84    275.62 o 
   4  -3   0      769.10      889.71     35.13 o 
   5  -3   0      227.60      208.56     60.87 o 
   6  -3   0     1642.55     1822.00     59.48 o 
   7  -3   0       32.27       -5.99     34.18 o 
   8  -3   0     1163.66     1153.36     83.78 o 
   9  -3   0      111.98       47.37     46.43 o 
  10  -3   0     1027.17     1086.58     98.89 o 
   0  -2   0     8039.33     8437.05    123.32 o 
   2  -2   0    18749.78    20933.98    295.65 o 
   3  -2   0     1177.45      971.10     30.00 o 
   4  -2   0     5024.61     5359.29     99.96 o 
   5  -2   0     3877.58     3851.68     84.52 o 
   6  -2   0     4219.85     4111.90     94.65 o 
   7  -2   0     2631.93     2520.89     75.73 o 
   8  -2   0     1984.60     1775.26    100.45 o 
   9  -2   0      213.62      262.91     63.03 o 
  10  -2   0      846.33      819.98     97.40 o 
   1  -1   0    15232.73    17410.44    244.86 o 
   2  -1   0     2149.20     2201.26     43.49 o 
   3  -1   0      813.00      856.32     28.36 o 
   4  -1   0     9602.64     9488.08    156.24 o 
   5  -1   0     2358.87     2680.81     67.47 o 
   6  -1   0     1456.39     1348.43     50.66 o 
   7  -1   0     3263.09     3332.67     89.21 o 
   8  -1   0     1326.96     1224.61     87.77 o 
   9  -1   0     1212.33     1174.74     92.15 o 
  10  -1   0      723.27      877.45     95.68 o 
   1   0   0      852.11     1131.36     32.34 o 
   2   0   0     9989.26     9936.73    218.21 o 
   3   0   0     3740.68     3538.78     97.48 o 
   4   0   0     2745.30     2665.32     62.09 o 
   5   0   0     1046.69      910.81     38.94 o 
   6   0   0      373.40      335.41     40.24 o 
   7   0   0      155.88      241.69     33.38 o 
   8   0   0       98.52      100.76     29.68 o 
   9   0   0     1457.47     1470.69     99.59 o 
  10   0   0       41.83       90.82     58.72 o 
   1   1   0    14895.89    16201.50    341.68 o 
   2   1   0     2146.11     2130.48     63.34 o 
   3   1   0      585.06      618.61     34.45 o 
   4   1   0     9533.75     9492.33    230.03 o 
   5   1   0     2432.30     2712.53     97.32 o 
   6   1   0     1393.88     1309.50     83.46 o 
   7   1   0     3187.21     3355.18     90.84 o 
   8   1   0     1336.09     1342.76     60.42 o 
   9   1   0     1162.91     1110.14     88.47 o 
  10   1   0      733.84      703.17     88.94 o 
   2   2   0    18402.33    19921.69    424.36 o 
   3   2   0      902.82      767.29     42.04 o 
   4   2   0     5006.93     5434.77    151.11 o 
   5   2   0     3697.78     3487.34    117.52 o 
   6   2   0     4377.10     4207.18    140.77 o 
   7   2   0     2515.23     2496.23     78.06 o 
   8   2   0     2068.06     1905.80     72.19 o 
   9   2   0      239.16      187.91     53.01 o 
  10   2   0      801.60      930.30    102.72 o 
   3   3   0    16440.41    17702.10    392.57 o 
   4   3   0      619.63      618.37     46.90 o 
   5   3   0      205.46      133.34     33.59 o 
   6   3   0     1648.43     1648.74     83.46 o 
   7   3   0       25.49        6.81     27.79 o 
   8   3   0     1153.54     1170.97     59.01 o 
   9   3   0      106.63      123.39     51.60 o 
  10   3   0     1033.62     1138.88     97.16 o 
   0   4   0     9694.58     9725.18    209.13 o 
   3   4   0    13957.73    14186.81    327.19 o 
   4   4   0    13540.07    13914.50    331.03 o 
   5   4   0      593.54      657.05     51.75 o 
   6   4   0     3511.67     3615.04    134.67 o 
   7   4   0      225.33      230.89     45.80 o 
   8   4   0     1198.14     1150.25     59.43 o 
   9   4   0      552.46      556.21     80.57 o 
  10   4   0      116.20       21.84     51.05 o 
   3   5   0     1567.73     1805.48     76.26 o 
   4   5   0    13915.68    13550.98    328.37 o 
   5   5   0     7139.85     6925.97    201.53 o 
   6   5   0     2141.14     2160.71    102.96 o 
   7   5   0     3495.95     3499.79    140.93 o 
   8   5   0      367.29      424.05     63.73 o 
   9   5   0      881.82      962.09     88.24 o 
  10   5   0       94.78       24.82     49.87 o 
   0   6   0    13633.83    13736.78    296.03 o 
   4   6   0     6762.65     7146.61    203.57 o 
   5   6   0      651.56      596.69     56.53 o 
   6   6   0     2123.35     2148.73    106.72 o 
   7   6   0      725.23      774.18     70.31 o 
   8   6   0      199.48      172.17     48.86 o 
   9   6   0      598.92      742.86     89.88 o 
  10   6   0      294.30      310.36     72.66 o 
   1   7   0    14100.55    12818.22    279.83 o 
   4   7   0     1215.26     1028.40     68.59 o 
   5   7   0     2255.37     2122.97    101.31 o 
   6   7   0     1767.16     1944.93    102.64 o 
   7   7   0      964.33      939.85     76.96 o 
   8   7   0      325.01      247.41     59.03 o 
  10   7   0      474.63      593.40     98.65 o 
   0   8   0     2425.09     2408.04     63.11 o 
   1   8   0     1867.54     2000.28     59.27 o 
   5   8   0     2920.25     2816.19    124.80 o 
   6   8   0     2867.80     2925.10    133.10 o 
   7   8   0     1334.71     1120.95     88.71 o 
   8   8   0     2193.94     2267.74    127.46 o 
   9   8   0      343.11      363.45     73.36 o 
  10   8   0      298.63      500.30     92.31 o 
   1   9   0     8413.77     9421.24    221.34 o 
   5   9   0     1068.76     1042.89     79.16 o 
   6   9   0     1216.93     1179.51     87.53 o 
   7   9   0     1338.53     1213.18     92.31 o 
   8   9   0     1329.66     1272.29    100.14 o 
   9   9   0      887.08      860.54     88.08 o 
   1  10   0     1343.29     1187.81     42.98 o 
   2  10   0     8185.26     8391.89    201.22 o 
   5  10   0      538.29      509.23     70.15 o 
   6  10   0       59.16       23.96     41.65 o 
   7  10   0      221.21      265.03     63.34 o 
   8  10   0       10.70       26.62     45.10 o 
   9  10   0      902.23      885.44     94.89 o 
   1  11   0     4588.58     4433.61    109.30 o 
   2  11   0     1659.26     1631.59     57.94 o 
   5  11   0     1973.63     1976.40    121.83 o 
   6  11   0      941.36     1064.03     93.17 o 
   7  11   0     1646.67     1745.66    120.97 o 
   8  11   0      189.87      202.16     66.55 o 
   9  11   0      675.72      947.29    111.49 o 
   5  12   0     2311.04     2407.26    139.13 o 
   6  12   0     1365.79     1440.08    111.57 o 
   7  12   0      467.60      573.59     88.79 o 
   8  12   0     1086.85     1416.83    116.27 o 
   9  12   0      163.48      216.64     73.75 o 
   6  13   0       48.86       77.98     55.59 o 
   7  13   0      109.47       83.31     54.42 o 
   8  13   0      291.84      271.37     81.11 o 
   6  14   0     1317.81     1546.64    128.80 o 
   7  14   0      230.15      217.97     72.19 o 
   8  14   0      275.75      386.23     89.02 o 
   6  15   0      660.49      858.27    119.40 o 
   7  15   0      631.01      605.69    106.56 o 
   8  15   0       69.88      116.11     75.16 o 
   6  16   0      449.34      686.02    119.09 o 
   7  16   0      216.90      103.43     74.77 o 
   6  17   0      213.54      405.57    104.52 o 
   7  17   0      113.13      132.87     93.33 o 
   6  18   0      671.75     1043.28    154.79 o 
  -2 -22   1      164.31      162.72     76.38 o 
  -1 -22   1      389.45      499.96     66.26 o 
   0 -22   1      235.79      303.18     54.50 o 
   1 -22   1      359.95      574.00    151.62 o 
   2 -22   1       71.18      109.93     43.46 o 
  -4 -21   1      298.08      244.32     54.86 o 
  -3 -21   1      204.36      178.78     49.03 o 
  -2 -21   1      500.82      557.87     65.09 o 
  -1 -21   1      280.29      250.74     51.40 o 
   0 -21   1      651.58      601.17     67.32 o 
   1 -21   1      376.38      433.12     59.51 o 
   2 -21   1      165.84      204.63     50.57 o 
   3 -21   1        6.83      -29.46     32.60 o 
  -5 -20   1       38.01        4.31     53.79 o 
  -4 -20   1      195.28      249.77     60.48 o 
  -3 -20   1       68.52       18.84     37.41 o 
  -2 -20   1      135.46      156.82     41.96 o 
  -1 -20   1      306.89      299.42     39.42 o 
   0 -20   1       38.60       22.58     27.48 o 
   1 -20   1      720.27      759.21     59.16 o 
   2 -20   1       82.32       51.46     37.34 o 
   3 -20   1      741.24      915.99     77.48 o 
   4 -20   1       14.12       -0.18     35.83 o 
   5 -20   1      531.55      709.04    107.89 o 
  -5 -19   1      332.96      341.91     75.08 o 
  -4 -19   1      300.65      380.62    113.57 o 
  -3 -19   1      212.72      133.45     43.92 o 
  -2 -19   1      585.75      831.04    121.16 o 
  -1 -19   1      482.20      638.51     58.82 o 
   0 -19   1      569.76      634.65     48.45 o 
   1 -19   1      211.51      293.32     39.20 o 
   2 -19   1      971.61     1006.90     54.13 o 
   3 -19   1       50.78       51.36     27.64 o 
   4 -19   1      521.44      521.37     61.19 o 
   5 -19   1        5.02      -31.63     51.44 o 
  -6 -18   1       93.23      136.00     57.94 o 
  -5 -18   1      722.21      944.32    106.25 o 
  -4 -18   1      445.74      431.07     58.09 o 
  -3 -18   1     1489.34     1619.03     84.70 o 
  -2 -18   1      511.35      616.05     48.32 o 
  -1 -18   1      997.75      947.02     61.19 o 
   0 -18   1      907.99      923.66     48.53 o 
   1 -18   1      489.63      469.97     34.71 o 
   2 -18   1      285.29      321.74     37.36 o 
   3 -18   1      172.48      129.45     30.71 o 
   4 -18   1       24.07        0.62     26.52 o 
   5 -18   1      158.21      136.29     33.57 o 
  -6 -17   1       53.39       28.11     48.54 o 
  -5 -17   1      517.36      793.36     95.21 o 
  -4 -17   1      318.43      253.54     46.66 o 
  -3 -17   1      174.11      149.24     39.26 o 
  -2 -17   1      268.06      289.65     28.53 o 
  -1 -17   1      173.59      137.60     21.93 o 
   0 -17   1      541.53      633.03     35.41 o 
   1 -17   1      304.61      297.23     27.85 o 
   2 -17   1      477.98      515.39     47.48 o 
   3 -17   1       58.61       34.73     25.28 o 
   4 -17   1     2158.98     2141.55     96.90 o 
   5 -17   1      167.03      130.76     37.02 o 
   6 -17   1     1045.34     1178.57     94.89 o 
  -6 -16   1     1161.96     1259.84    103.19 o 
  -5 -16   1      314.31      429.92     73.36 o 
  -4 -16   1      547.84      540.81     42.57 o 
  -3 -16   1      353.50      374.85     36.23 o 
  -2 -16   1      433.20      462.80     31.16 o 
  -1 -16   1      738.47      749.25     34.25 o 
   0 -16   1      150.01      145.74     21.37 o 
   1 -16   1     1277.93     1294.10     45.34 o 
   2 -16   1       72.46       88.79     24.95 o 
   3 -16   1      916.40      846.01     49.87 o 
   4 -16   1       88.85       90.34     28.41 o 
   5 -16   1     2255.89     2197.88     73.18 o 
   6 -16   1       20.67       80.17     50.89 o 
   7 -16   1      355.85      420.84     79.31 o 
  -6 -15   1      332.63      371.61     69.80 o 
  -5 -15   1     1207.74     1137.74     61.61 o 
  -4 -15   1     2308.72     2393.24     75.00 o 
  -3 -15   1      675.66      643.13     41.75 o 
  -2 -15   1     1695.65     1577.59     46.05 o 
  -1 -15   1     1250.88     1235.86     40.37 o 
   0 -15   1      652.78      672.07     30.80 o 
   1 -15   1     1026.26      957.92     36.25 o 
   2 -15   1      976.20      900.84     44.04 o 
   3 -15   1       76.12       58.55     23.22 o 
   4 -15   1      418.74      349.40     36.13 o 
   5 -15   1       45.38       64.02     27.80 o 
   6 -15   1      515.36      512.83     79.55 o 
   7 -15   1      211.69      193.39     68.12 o 
   8 -15   1      284.17      153.30     67.10 o 
  -7 -14   1      243.22      239.11     64.83 o 
  -6 -14   1      888.19      812.41     58.04 o 
  -5 -14   1      767.55      771.32     52.95 o 
  -4 -14   1      241.69      328.36     55.12 o 
  -3 -14   1     1905.64     1861.42     58.69 o 
  -2 -14   1      958.25      992.65     36.09 o 
  -1 -14   1     1541.57     1601.17     43.55 o 
   0 -14   1     1834.33     1719.44     44.98 o 
   1 -14   1     1373.59     1399.96     41.07 o 
   2 -14   1      445.42      416.21     34.50 o 
   3 -14   1     1660.27     1575.31     55.12 o 
   4 -14   1        6.77      -21.32     20.08 o 
   5 -14   1     1431.25     1457.74     57.94 o 
   6 -14   1      126.04      104.92     54.10 o 
   8 -14   1       79.45        7.12     60.29 o 
  -9 -13   1      618.64      533.42     87.61 o 
  -8 -13   1       35.84        9.00     52.22 o 
  -7 -13   1     1776.96     1653.20    101.08 o 
  -6 -13   1      129.98      112.16     35.67 o 
  -5 -13   1     2202.07     2367.20     82.53 o 
  -4 -13   1       52.93       27.38     26.08 o 
  -3 -13   1      505.78      579.12     37.75 o 
  -2 -13   1      458.54      465.43     28.14 o 
  -1 -13   1      310.05      341.26     36.97 o 
   0 -13   1     1378.95     1528.32     40.63 o 
   1 -13   1      602.45      592.03     27.75 o 
   2 -13   1     4684.46     4610.78    158.26 o 
   3 -13   1     1201.43     1106.47     46.74 o 
   4 -13   1     2987.30     3053.53     77.54 o 
   5 -13   1        7.03        8.58     25.74 o 
   6 -13   1     1669.11     1692.35    102.41 o 
   7 -13   1       57.41        1.17     49.87 o 
   8 -13   1      377.07      381.22     73.83 o 
  -9 -12   1      104.95      -59.82     53.40 o 
  -8 -12   1      582.28      673.10     86.67 o 
  -7 -12   1      685.75      642.64     72.19 o 
  -6 -12   1      386.46      454.76     58.41 o 
  -5 -12   1     1217.36     1111.34     56.55 o 
  -4 -12   1      919.13      891.25     42.19 o 
  -3 -12   1     6644.15     6454.38    149.25 o 
  -2 -12   1     2701.88     2650.66     54.61 o 
  -1 -12   1     3531.76     3630.61     66.69 o 
   0 -12   1     1155.45     1141.67     58.80 o 
   1 -12   1     2873.91     2764.13     54.05 o 
   2 -12   1     3231.12     3228.79    136.13 o 
   3 -12   1     3083.72     3230.07     75.65 o 
   4 -12   1       37.78       31.10     19.67 o 
   5 -12   1     1155.42     1200.81     49.04 o 
   6 -12   1      259.03      262.91     56.14 o 
   7 -12   1      296.07      165.05     55.12 o 
   8 -12   1      531.04      437.20     82.05 o 
  -9 -11   1      618.62      589.01     88.71 o 
  -8 -11   1       58.64       79.47     54.81 o 
  -7 -11   1      333.20      318.10     43.16 o 
  -6 -11   1     1023.34     1059.84     55.58 o 
  -5 -11   1      144.83      105.81     28.11 o 
  -4 -11   1     3505.00     3679.50     80.46 o 
  -3 -11   1     1329.87     1369.96     52.53 o 
  -2 -11   1     7596.32     7516.25    102.98 o 
  -1 -11   1     6633.34     6358.67     89.63 o 
   0 -11   1     2638.85     2682.42     50.52 o 
   1 -11   1     1098.97     1037.06     31.21 o 
   2 -11   1     3498.36     3623.20     76.28 o 
   3 -11   1       19.10       36.78     18.08 o 
   4 -11   1     1218.41     1239.87     63.59 o 
   5 -11   1      425.73      405.94     41.20 o 
   6 -11   1      804.30      744.81     48.11 o 
   7 -11   1      814.91      739.65     80.49 o 
   8 -11   1      943.76      913.31     85.97 o 
   9 -11   1      371.41      457.79     79.39 o 
  -9 -10   1      154.81      148.60     55.90 o 
  -8 -10   1     2578.65     2579.82    126.13 o 
  -7 -10   1      270.69      264.58     39.82 o 
  -6 -10   1     2910.85     3085.83     89.26 o 
  -5 -10   1      154.61      119.38     31.12 o 
  -4 -10   1      545.63      561.32     38.11 o 
  -3 -10   1     1249.85     1208.01     41.96 o 
  -2 -10   1      265.10      286.27     23.31 o 
  -1 -10   1      920.31      962.29     36.84 o 
   0 -10   1      956.98      978.30     28.44 o 
   1 -10   1     6645.49     6586.37     90.01 o 
   2 -10   1       10.92       12.51     13.18 o 
   3 -10   1     7409.86     7294.02    120.37 o 
   4 -10   1      578.97      535.61     33.45 o 
   5 -10   1     4359.00     4275.53    103.51 o 
   6 -10   1      349.22      380.77     39.56 o 
   7 -10   1     1536.42     1622.19     97.24 o 
   8 -10   1      287.30      420.52     75.16 o 
   9 -10   1      619.79      650.47     92.78 o 
 -10  -9   1       87.48       38.91     57.63 o 
  -9  -9   1      667.58      773.55     91.45 o 
  -8  -9   1      368.47      378.01     64.20 o 
  -7  -9   1     1491.54     1648.66     66.69 o 
  -6  -9   1      692.18      722.88     63.93 o 
  -5  -9   1     1946.25     1867.08     63.48 o 
  -4  -9   1     3557.15     3471.52     84.80 o 
  -3  -9   1      449.26      578.28     35.69 o 
  -2  -9   1     3023.98     2733.77     49.97 o 
  -1  -9   1     8368.57     8291.23    103.76 o 
   0  -9   1     5947.57     6273.91     82.87 o 
   1  -9   1     5026.56     4723.84     69.40 o 
   2  -9   1     2246.09     2522.29     74.22 o 
   3  -9   1      470.59      454.59     28.03 o 
   4  -9   1     2931.67     3181.53     69.09 o 
   5  -9   1       71.13       77.39     24.62 o 
   6  -9   1     1159.89     1325.38     57.22 o 
   7  -9   1      146.77      145.39     52.14 o 
   8  -9   1      897.80      964.83     83.78 o 
   9  -9   1      166.44      138.19     62.32 o 
  10  -9   1      324.42      348.10     78.61 o 
 -10  -8   1      130.85      109.53     57.23 o 
  -9  -8   1       31.02       44.86     51.83 o 
  -8  -8   1      319.02      284.13     57.00 o 
  -7  -8   1      343.34      361.79     40.84 o 
  -6  -8   1      112.59       69.26     25.02 o 
  -5  -8   1     6342.04     6447.05    129.33 o 
  -4  -8   1     1478.33     1483.57     50.08 o 
  -3  -8   1     9860.32     9352.39    136.08 o 
  -2  -8   1     8161.60     9288.83    113.43 o 
  -1  -8   1    11952.81    12225.25    139.56 o 
   0  -8   1     7020.41     6771.85     85.79 o 
   1  -8   1     3181.20     3183.34     51.17 o 
   2  -8   1     2261.30     2345.40     53.11 o 
   3  -8   1     1744.80     1683.30     45.01 o 
   4  -8   1      203.59      239.23     25.42 o 
   5  -8   1       96.41      101.22     23.74 o 
   6  -8   1     1548.22     1498.22     59.62 o 
   7  -8   1     1282.15     1405.32     90.12 o 
   8  -8   1     1031.73     1168.24     90.74 o 
   9  -8   1     1223.70     1425.20    102.49 o 
  10  -8   1      250.05      248.27     69.21 o 
 -10  -7   1      166.73      122.30     57.78 o 
  -9  -7   1     1739.55     1634.17    103.58 o 
  -8  -7   1      225.17      194.72     51.13 o 
  -7  -7   1     3848.49     4303.33    117.44 o 
  -6  -7   1      317.34      294.15     33.13 o 
  -5  -7   1     2830.34     3068.16     78.80 o 
  -4  -7   1     1656.29     1783.93     57.23 o 
  -3  -7   1     5193.44     5146.67     84.55 o 
  -2  -7   1     7262.38     8072.60    116.55 o 
  -1  -7   1     1830.27     1442.31     40.81 o 
   0  -7   1     3640.01     3489.85     50.25 o 
   1  -7   1     3363.37     3502.51     52.39 o 
   2  -7   1    18503.16    18435.02    409.50 o 
   3  -7   1      111.84      173.62     18.37 o 
   4  -7   1     8584.38     8337.70    148.32 o 
   5  -7   1      245.62      234.49     28.61 o 
   6  -7   1     6119.65     6155.90    128.29 o 
   7  -7   1      964.98     1100.51     81.11 o 
   8  -7   1     1043.60     1076.01     83.70 o 
   9  -7   1      215.19      315.69     70.07 o 
  10  -7   1      135.17      165.91     63.42 o 
 -10  -6   1      774.76      701.52     93.41 o 
  -9  -6   1      290.41      312.55     68.27 o 
  -8  -6   1     1387.31     1399.91     89.26 o 
  -7  -6   1      240.59      298.39     36.68 o 
  -6  -6   1     4854.14     5090.11    140.07 o 
  -5  -6   1     4418.89     4291.24     94.85 o 
  -4  -6   1     3854.20     4267.49     88.94 o 
  -3  -6   1     2570.19     2577.60     59.95 o 
  -2  -6   1      287.96      270.74     17.99 o 
  -1  -6   1      689.17      777.47     20.48 o 
   0  -6   1     6800.50     6301.43     75.30 o 
   1  -6   1     6623.13     6507.93     79.44 o 
   2  -6   1     1584.30     1363.50     34.80 o 
   3  -6   1    15349.26    16511.45    210.34 o 
   4  -6   1     1126.46     1193.85     42.51 o 
   5  -6   1     7447.64     7397.18    191.63 o 
   6  -6   1      265.06      353.25     34.39 o 
   7  -6   1      906.66      955.75     76.49 o 
   8  -6   1      718.47      772.15     80.72 o 
   9  -6   1      264.85      215.55     64.91 o 
  10  -6   1      102.02       37.97     53.32 o 
 -10  -5   1       32.59      -24.66     50.97 o 
  -9  -5   1       88.51      -18.87     43.14 o 
  -8  -5   1      255.08      264.84     37.54 o 
  -7  -5   1       42.11       20.41     25.45 o 
  -6  -5   1     2158.57     2259.92     68.37 o 
  -5  -5   1     1338.90     1485.20     49.97 o 
  -4  -5   1    13294.49    13795.12    217.80 o 
  -3  -5   1     1634.26     1671.82     44.45 o 
  -2  -5   1    19859.38    19331.57    234.79 o 
  -1  -5   1     7421.91     6763.03     83.19 o 
   0  -5   1     2951.46     2908.05     40.37 o 
   1  -5   1     6245.25     6165.00     88.52 o 
   2  -5   1     1202.64     1332.14     60.17 o 
   3  -5   1     2679.54     2976.72     54.64 o 
   4  -5   1     3255.93     3831.83     90.90 o 
   5  -5   1       25.94       43.22     18.72 o 
   6  -5   1      792.59      807.26     43.38 o 
   7  -5   1     1753.06     1765.79     97.16 o 
   8  -5   1      295.29      311.61     62.24 o 
   9  -5   1      964.33     1047.43     87.93 o 
  10  -5   1      791.18     1006.33    103.90 o 
 -10  -4   1      580.16      672.40     89.80 o 
  -9  -4   1      193.63      123.16     53.87 o 
  -8  -4   1     1502.10     1519.13     64.88 o 
  -7  -4   1      275.99      243.89     46.12 o 
  -6  -4   1     4166.10     3982.26     94.58 o 
  -5  -4   1     3446.97     3905.75     87.55 o 
  -4  -4   1    10365.54    12141.40    194.40 o 
  -3  -4   1     6116.58     6954.79    116.93 o 
  -2  -4   1     7246.88     7909.96    124.43 o 
  -1  -4   1     3819.52     4456.88    107.78 o 
   0  -4   1    11120.97    10949.20    116.74 o 
   1  -4   1     9655.05    10689.25    136.24 o 
   2  -4   1     3305.27     3006.58     49.81 o 
   3  -4   1    20959.53    21554.61    457.71 o 
   4  -4   1     1104.10     1193.50     40.11 o 
   5  -4   1     8084.78     8328.17    147.51 o 
   6  -4   1      600.08      577.61     37.62 o 
   7  -4   1     1456.92     1437.81     84.64 o 
   8  -4   1      468.29      477.83     68.19 o 
   9  -4   1      212.74      150.40     57.00 o 
  10  -4   1      254.63      188.93     70.70 o 
 -10  -3   1      407.54      469.69     82.68 o 
  -9  -3   1     1537.49     1627.36    106.09 o 
  -8  -3   1      681.05      674.13     48.41 o 
  -7  -3   1     4965.04     5337.89    120.25 o 
  -6  -3   1      840.86      860.95     42.79 o 
  -5  -3   1     4516.40     4787.49     99.64 o 
  -4  -3   1      442.73      458.96     29.91 o 
  -3  -3   1    10207.32    11910.93    183.06 o 
  -2  -3   1    14791.71    16537.20    237.66 o 
  -1  -3   1    22112.55    20402.74    203.35 o 
   0  -3   1    27861.74    27550.37    319.31 o 
   1  -3   1     5949.05     6006.62     79.83 o 
   2  -3   1    38014.52    42946.25    984.16 o 
   3  -3   1     4592.27     4998.52     88.68 o 
   4  -3   1    18254.03    20476.59    303.35 o 
   5  -3   1     1225.18     1158.27     41.95 o 
   6  -3   1     5878.15     6296.63    125.72 o 
   7  -3   1      687.09      662.96     41.75 o 
   8  -3   1     1341.88     1334.62     89.57 o 
   9  -3   1        1.29      -56.84     37.89 o 
  10  -3   1      237.29      203.02     70.86 o 
 -10  -2   1      435.05      577.35     84.95 o 
  -9  -2   1        3.42      -27.72     44.78 o 
  -8  -2   1      701.31      654.96     48.11 o 
  -7  -2   1      946.19      909.93     56.88 o 
  -6  -2   1      963.68     1140.48     48.64 o 
  -5  -2   1     3416.53     3821.99     85.16 o 
  -4  -2   1      981.99     1081.80     37.20 o 
  -3  -2   1     4424.02     4227.11    102.96 o 
  -2  -2   1     6024.96     6965.80    111.22 o 
  -1  -2   1    21554.12    21083.60    237.24 o 
   0  -2   1    25488.61    24963.96    307.17 o 
   1  -2   1    11565.15    12423.92    148.66 o 
   2  -2   1    73117.05    78150.78   1065.96 o 
   3  -2   1     1386.03     1292.21     35.08 o 
   4  -2   1     2835.80     3027.62     66.48 o 
   5  -2   1     1348.98     1485.55     47.24 o 
   6  -2   1     2142.77     2281.03     65.54 o 
   7  -2   1     1156.89     1348.48     55.09 o 
   8  -2   1     1290.60     1328.27     91.76 o 
   9  -2   1      910.41      953.08     83.85 o 
  10  -2   1      495.21      356.95     74.30 o 
 -11  -1   1      212.33      109.69     67.02 o 
 -10  -1   1      393.96      526.30     80.72 o 
  -9  -1   1      968.70      928.50     81.43 o 
  -8  -1   1      179.19      186.71     34.44 o 
  -7  -1   1     2398.46     2393.06     75.15 o 
  -6  -1   1     3790.29     3777.04     90.85 o 
  -5  -1   1     1837.38     1873.53     55.41 o 
  -4  -1   1     6533.53     7073.82    124.33 o 
  -3  -1   1     2664.30     2417.83     52.90 o 
  -2  -1   1    18119.06    19517.29    412.30 o 
  -1  -1   1    18078.70    20717.32    431.09 o 
   0  -1   1    18062.50    15543.69    221.04 o 
   1  -1   1    20010.56    19075.54    310.91 o 
   2  -1   1    17223.84    19019.52    270.04 o 
   3  -1   1     4843.27     4672.14     82.96 o 
   4  -1   1     4119.12     4192.00     82.64 o 
   5  -1   1      242.28      225.45     24.03 o 
   6  -1   1     1734.61     1831.24     58.25 o 
   7  -1   1      691.52      712.35     63.65 o 
   8  -1   1      987.53      945.72     76.18 o 
   9  -1   1      780.29      873.93     89.88 o 
  10  -1   1      909.83      988.08    101.94 o 
 -11   0   1      114.27      205.29     69.68 o 
 -10   0   1     1753.51     1831.87    116.89 o 
  -9   0   1     1418.20     1442.98     97.95 o 
  -8   0   1     5208.04     5392.46    128.97 o 
  -7   0   1        0.28      -29.81     19.87 o 
  -6   0   1     4577.61     4746.67    105.81 o 
  -5   0   1      737.69      637.83     33.62 o 
  -4   0   1     1118.33     1080.47     53.95 o 
  -3   0   1     2539.17     2568.08     80.57 o 
  -2   0   1     3632.36     3693.33     96.15 o 
  -1   0   1     3061.68     2995.41     74.15 o 
   1   0   1    24472.74    25283.09    473.06 o 
   2   0   1    25918.57    28923.12    402.79 o 
   3   0   1     2110.28     2057.56     46.57 o 
   4   0   1      483.91      593.78     29.52 o 
   5   0   1     9730.30    10339.23    230.46 o 
   6   0   1       25.86        9.31     16.71 o 
   7   0   1     4065.99     3932.86    114.78 o 
   8   0   1        6.13      -47.84     33.43 o 
   9   0   1      686.48      674.04     80.10 o 
  10   0   1        6.49      -11.82     53.79 o 
 -10   1   1      400.03      464.84     79.31 o 
  -9   1   1      966.91      910.88     84.01 o 
  -8   1   1      208.08      301.05     37.90 o 
  -7   1   1     2357.48     2486.01     77.38 o 
  -6   1   1     3726.11     3563.60    126.76 o 
  -5   1   1     1833.05     1874.77     81.11 o 
  -4   1   1     6131.46     6410.64    170.53 o 
  -3   1   1     2572.61     2402.32     78.76 o 
  -2   1   1    17451.32    18516.37    395.62 o 
  -1   1   1    18096.31    20699.23    433.13 o 
   0   1   1    18067.56    15455.04    338.70 o 
   2   1   1    17143.95    18436.98    388.50 o 
   3   1   1     4788.79     4522.08    117.29 o 
   4   1   1     3920.39     3838.23    103.11 o 
   5   1   1      292.03      295.99     26.69 o 
   6   1   1     1679.23     1631.67     96.77 o 
   7   1   1      586.14      608.58     40.45 o 
   8   1   1      990.72      932.34     76.49 o 
   9   1   1      824.03      932.02     83.70 o 
  10   1   1      888.67      957.16     90.59 o 
 -10   2   1      423.95      489.89     77.83 o 
  -9   2   1        5.10      -55.43     36.96 o 
  -8   2   1      715.54      735.42     51.71 o 
  -7   2   1     1059.53     1047.12     74.38 o 
  -6   2   1      906.81     1031.61     68.04 o 
  -5   2   1     3370.80     3605.25    123.16 o 
  -4   2   1      949.36      922.86     53.16 o 
  -3   2   1     3735.78     3549.50    105.85 o 
  -2   2   1     6679.42     7268.36    174.44 o 
  -1   2   1    21809.39    21411.56    447.14 o 
   0   2   1    25585.00    23574.23    512.36 o 
   3   2   1     1642.65     1649.05     61.07 o 
   4   2   1     2759.59     2807.50     92.47 o 
   5   2   1     1309.56     1401.11     48.01 o 
   6   2   1     2088.80     2253.63     67.90 o 
   7   2   1     1123.71     1252.02     69.88 o 
   8   2   1     1261.72     1150.00     82.99 o 
   9   2   1      922.57     1021.67     85.26 o 
  10   2   1      534.73      485.66     79.39 o 
 -10   3   1      390.49      257.75     70.47 o 
  -9   3   1     1543.71     1595.25     74.85 o 
  -8   3   1      682.98      650.30     49.62 o 
  -7   3   1     4812.54     4725.42    165.20 o 
  -6   3   1      901.03      838.07     62.24 o 
  -5   3   1     4334.50     4316.09    141.09 o 
  -4   3   1      369.01      385.05     38.83 o 
  -3   3   1    10625.57    11753.25    277.16 o 
  -2   3   1    15246.34    16670.57    366.58 o 
   0   3   1    27938.18    26771.64    575.62 o 
   3   3   1     4550.57     4735.83    129.89 o 
   4   3   1    18920.19    20037.64    445.58 o 
   5   3   1     1267.99     1108.50     61.30 o 
   6   3   1     5689.53     5562.47    169.90 o 
   7   3   1      686.86      646.74     52.03 o 
   8   3   1     1374.26     1566.29     95.05 o 
   9   3   1        4.44      -18.63     45.49 o 
  10   3   1      215.45      218.99     67.02 o 
 -10   4   1      579.49      484.88     80.72 o 
  -9   4   1      196.91      181.19     45.96 o 
  -8   4   1     1537.27     1457.85     91.84 o 
  -7   4   1      254.87      262.29     52.14 o 
  -6   4   1     4100.83     3757.53    139.68 o 
  -5   4   1     3583.13     3610.26    128.33 o 
  -4   4   1    10653.03    11993.38    295.33 o 
  -3   4   1     5396.99     5760.32    159.25 o 
  -2   4   1     8022.97     8559.05    209.13 o 
   0   4   1    12200.44    12030.65    250.62 o 
   4   4   1     1093.63     1145.30     62.24 o 
   5   4   1     8399.81     8366.68    224.94 o 
   6   4   1      581.17      487.93     52.54 o 
   7   4   1     1525.04     1329.71     58.12 o 
   8   4   1      455.13      573.23     63.11 o 
   9   4   1      227.25      217.11     60.52 o 
  10   4   1      247.93      182.43     66.00 o 
 -10   5   1       41.05      133.81     64.67 o 
  -9   5   1       94.16      129.34     54.10 o 
  -8   5   1      264.02      341.91     58.41 o 
  -7   5   1       32.58       52.30     34.14 o 
  -6   5   1     2193.10     2039.27    100.69 o 
  -5   5   1     1328.83     1546.95     82.29 o 
  -4   5   1    12985.05    12399.97    307.70 o 
  -3   5   1     1725.55     1644.43     72.89 o 
   0   5   1     3003.87     3065.33     78.29 o 
   4   5   1     3156.24     3337.56    115.88 o 
   5   5   1       42.18        8.30     25.45 o 
   6   5   1      806.23      876.67     67.57 o 
   7   5   1     1694.29     1630.02     90.67 o 
   8   5   1      285.57      265.36     38.68 o 
   9   5   1      931.74     1063.40     89.96 o 
  10   5   1      778.07      796.26    100.45 o 
 -10   6   1      778.63      786.71     99.43 o 
  -9   6   1      287.19      175.54     54.42 o 
  -8   6   1     1372.69     1236.36     89.80 o 
  -7   6   1      256.80      261.58     51.05 o 
  -6   6   1     4834.31     4693.71    167.39 o 
  -5   6   1     4305.44     3839.98    141.09 o 
  -4   6   1     3665.60     3947.40    136.70 o 
  -3   6   1     2921.52     2928.94    108.52 o 
   0   6   1     6281.28     5967.41    146.65 o 
   1   6   1     6333.97     6377.44    154.48 o 
   4   6   1     1173.78     1216.70     70.15 o 
   5   6   1     7699.57     7610.12    218.36 o 
   6   6   1      238.75      282.64     47.60 o 
   7   6   1      902.97      822.18     69.53 o 
   8   6   1      731.70      629.49     67.65 o 
   9   6   1      264.54      400.32     75.40 o 
  10   6   1      114.92       53.71     57.39 o 
 -10   7   1      178.48      292.82     74.77 o 
  -9   7   1     1706.27     1645.13    113.45 o 
  -8   7   1      218.21      109.46     46.98 o 
  -7   7   1     3800.62     3929.47    160.27 o 
  -6   7   1      276.53      183.45     45.25 o 
  -5   7   1     2907.44     2823.24    120.89 o 
  -4   7   1     1685.62     1636.91     85.42 o 
   0   7   1     3349.99     3323.00     91.37 o 
   1   7   1     3403.49     3565.24     95.21 o 
   5   7   1      242.91      285.78     47.37 o 
   6   7   1     6279.16     5946.50    196.91 o 
   7   7   1      930.08      777.16     69.21 o 
   8   7   1     1095.44     1022.14     85.42 o 
   9   7   1      215.46      357.73     73.91 o 
  10   7   1      149.30      207.72     67.80 o 
  -9   8   1       26.94       91.61     54.96 o 
  -8   8   1      329.36      415.90     70.15 o 
  -7   8   1      291.61      232.93     58.80 o 
  -6   8   1       87.89       60.76     39.23 o 
  -5   8   1     6467.96     6293.74    204.90 o 
  -4   8   1     1571.17     1819.58     95.36 o 
  -1   8   1    12695.05    12937.46    276.38 o 
   0   8   1     7336.17     7234.30    166.92 o 
   1   8   1     3080.47     3271.01     90.43 o 
   5   8   1       66.05       26.39     31.87 o 
   6   8   1     1615.82     1508.67     92.23 o 
   7   8   1     1281.71     1299.15     89.73 o 
   8   8   1     1032.90      929.67     81.27 o 
  10   8   1      246.00      377.69     79.23 o 
  -9   9   1      657.73      691.58     90.20 o 
  -8   9   1      348.53      311.54     65.14 o 
  -7   9   1     1464.86     1512.27    103.82 o 
  -6   9   1      699.25      730.88     71.56 o 
  -5   9   1     1963.22     1978.12    108.05 o 
  -4   9   1     3578.81     3496.11    143.12 o 
  -1   9   1     8397.26     8434.17    185.64 o 
   0   9   1     5717.48     6244.26    154.16 o 
   1   9   1     5475.59     5053.16    125.74 o 
   5   9   1       69.41       60.91     39.70 o 
   6   9   1     1267.58     1242.31     90.51 o 
   7   9   1      151.30      148.60     48.46 o 
   8   9   1      921.29      959.19     90.98 o 
  10   9   1      309.91      419.35     90.20 o 
  -9  10   1      142.27      116.82     64.28 o 
  -8  10   1     2548.12     2654.98    146.26 o 
  -7  10   1      294.85      318.82     68.35 o 
  -6  10   1     2819.81     3032.05    145.71 o 
  -5  10   1      151.07      138.82     49.01 o 
   0  10   1      860.97      894.68     41.81 o 
   1  10   1     6745.37     6916.19    166.61 o 
   2  10   1       21.56        9.55     17.62 o 
   5  10   1     4352.18     4393.44    177.10 o 
   6  10   1      333.50      363.68     64.05 o 
   7  10   1     1598.46     1856.22    117.52 o 
   8  10   1      268.69      313.10     70.15 o 
  -9  11   1      650.75      625.66     96.46 o 
  -8  11   1       63.85       36.64     54.18 o 
  -7  11   1      314.39      241.54     68.90 o 
  -6  11   1     1046.43     1172.78     96.46 o 
  -5  11   1       94.98      103.51     45.18 o 
  -2  11   1     7714.87     7435.20    174.28 o 
   0  11   1     2683.80     2784.72     81.66 o 
   1  11   1      974.76      961.15     44.24 o 
   2  11   1     3582.12     3644.08    108.20 o 
   6  11   1      805.23      787.80     85.11 o 
   7  11   1      802.22      730.26     93.25 o 
   8  11   1      916.67      908.07     95.68 o 
  -9  12   1      103.08       18.95     53.87 o 
  -8  12   1      569.08      618.30     93.48 o 
  -7  12   1      675.77      618.22     92.39 o 
  -6  12   1      419.11      617.04     91.21 o 
  -5  12   1     1329.85     1510.23    109.69 o 
   0  12   1     1074.35      877.45     43.77 o 
   1  12   1     2846.37     2708.14     84.17 o 
   2  12   1     3172.17     3007.15     93.88 o 
   6  12   1      281.11      340.66     71.01 o 
   7  12   1      319.49      327.27     74.22 o 
   8  12   1      514.26      861.87    107.26 o 
  -9  13   1      623.36      730.18    105.39 o 
  -8  13   1       40.56       22.47     52.61 o 
  -7  13   1     1751.07     1586.96    123.16 o 
  -6  13   1      120.83       92.86     58.09 o 
  -5  13   1     2118.09     2518.12    147.66 o 
   6  13   1     1659.66     2001.22    138.27 o 
   7  13   1       64.60      111.34     64.52 o 
   8  13   1      377.74      501.17     92.39 o 
  -8  14   1      207.98      186.97     71.01 o 
  -7  14   1      246.88      202.39     73.44 o 
  -6  14   1      908.10     1034.28    108.75 o 
  -5  14   1      756.92      959.11    114.39 o 
   6  14   1      130.30      154.16     70.78 o 
   7  14   1      720.97      909.79    118.77 o 
   8  14   1       81.70       19.34     59.66 o 
  -8  15   1       35.33       98.10     68.82 o 
  -7  15   1      180.85      152.44     74.77 o 
  -6  15   1      345.41      468.83     94.89 o 
  -5  15   1     1152.95     1535.68    131.69 o 
   6  15   1      524.94      625.66    109.53 o 
   7  15   1      235.85      302.84     94.66 o 
   8  15   1      276.94      270.04     91.06 o 
  -7  16   1       58.61      -18.56     56.53 o 
  -6  16   1     1157.49     1534.19    137.64 o 
  -5  16   1      332.49      384.74     93.80 o 
   6  16   1       22.25       45.57     77.28 o 
   7  16   1      358.60      567.72    117.21 o 
  -7  17   1      420.74      669.27    124.57 o 
  -6  17   1       49.45       71.72     70.23 o 
   6  17   1     1061.63     1593.07    159.33 o 
   7  17   1      209.74      245.77     99.51 o 
  -6  18   1       87.30      107.89     87.46 o 
   6  18   1       49.08      -22.47     81.35 o 
  -2 -22   2      123.52      113.00     45.83 o 
  -1 -22   2      175.17       97.95     43.36 o 
   0 -22   2      150.52      197.33     91.33 o 
   1 -22   2      161.31      206.27     48.97 o 
   2 -22   2      243.85      310.90     87.61 o 
  -3 -21   2       31.04       -7.39     48.11 o 
  -2 -21   2      203.31      198.01     50.77 o 
  -1 -21   2      350.74      352.91     43.52 o 
   0 -21   2      488.62      507.71     48.67 o 
   1 -21   2      351.02      439.75     45.74 o 
   2 -21   2      258.87      296.66     55.97 o 
   3 -21   2      236.49      207.90     87.34 o 
  -5 -20   2      500.55      559.18     92.70 o 
  -4 -20   2       66.51       30.48     38.39 o 
  -3 -20   2      663.09      793.61     74.11 o 
  -2 -20   2      104.59       63.53     28.65 o 
  -1 -20   2      805.11      870.21     53.60 o 
   0 -20   2       81.29       54.66     29.12 o 
   1 -20   2      584.52      614.59     50.29 o 
   2 -20   2       64.70       22.10     27.68 o 
   3 -20   2       48.35       38.02     29.35 o 
   4 -20   2      212.02      149.99     64.12 o 
  -5 -19   2       31.80       47.92     49.48 o 
  -4 -19   2      484.30      545.63     85.85 o 
  -3 -19   2       91.23       68.93     71.87 o 
  -2 -19   2      908.18      860.62     51.80 o 
  -1 -19   2      180.53      177.77     33.32 o 
   0 -19   2      441.53      415.00     41.89 o 
   1 -19   2      236.73      347.87     63.08 o 
   2 -19   2      153.99      138.54     32.04 o 
   3 -19   2      446.34      513.78     45.76 o 
   4 -19   2      198.93      220.00     35.40 o 
   5 -19   2      310.51      250.53     49.09 o 
  -6 -18   2       26.36       63.18     60.76 o 
  -5 -18   2      131.73      161.60     65.14 o 
  -4 -18   2       35.67       31.32     37.56 o 
  -3 -18   2      367.55      266.47     60.95 o 
  -2 -18   2      295.05      279.83     35.60 o 
  -1 -18   2      476.32      490.81     42.60 o 
   0 -18   2     1316.10     1223.99     54.68 o 
   1 -18   2      492.65      445.65     41.53 o 
   2 -18   2      838.10      848.92     48.38 o 
   3 -18   2      666.44      662.81     81.45 o 
   4 -18   2      547.62      551.57     46.74 o 
   5 -18   2      390.85      395.99     58.96 o 
   6 -18   2      208.38      155.18     58.72 o 
  -6 -17   2      716.84      847.93    101.55 o 
  -5 -17   2      173.15      164.65     60.21 o 
  -4 -17   2     1337.88     1253.10     74.15 o 
  -3 -17   2      106.60       69.03     36.74 o 
  -2 -17   2      925.55      934.66     48.03 o 
  -1 -17   2      274.65      268.55     33.62 o 
   0 -17   2      721.30      743.06     54.54 o 
   1 -17   2      646.75      668.68     43.86 o 
   2 -17   2      492.89      514.25     41.75 o 
   3 -17   2      142.44      110.70     29.47 o 
   4 -17   2      177.44      149.86     32.80 o 
   5 -17   2      331.03      247.37     46.20 o 
   6 -17   2       34.32       16.13     49.64 o 
   7 -17   2      338.60      394.76     74.77 o 
  -7 -16   2      309.31      299.63     74.54 o 
  -6 -16   2       10.23        7.99     46.66 o 
  -5 -16   2     1760.32     1723.66    115.25 o 
  -4 -16   2      230.84      242.01     45.05 o 
  -3 -16   2      971.01      882.58     98.50 o 
  -2 -16   2      311.18      331.78     35.96 o 
  -1 -16   2     1111.42     1070.94     39.34 o 
   0 -16   2      278.47      305.87     26.43 o 
   1 -16   2      366.99      370.94     35.82 o 
   2 -16   2      386.11      424.87     41.51 o 
   3 -16   2       67.62       -5.15     21.09 o 
   4 -16   2      726.36      678.88     66.93 o 
   5 -16   2      432.96      401.98     74.46 o 
   6 -16   2     1095.67     1071.00     94.11 o 
   7 -16   2       73.06      -41.18     54.88 o 
  -7 -15   2       71.60       63.97     56.76 o 
  -6 -15   2      599.94      663.16     89.96 o 
  -5 -15   2      258.54      331.74     65.69 o 
  -4 -15   2      139.11      132.13     36.42 o 
  -3 -15   2      838.70      830.52     42.77 o 
  -2 -15   2      431.73      436.30     30.13 o 
  -1 -15   2     1904.00     1816.97     48.15 o 
   0 -15   2      774.65      759.59     46.47 o 
   1 -15   2     2137.81     2240.88     54.09 o 
   2 -15   2     1279.09     1263.41     51.02 o 
   3 -15   2     1024.33      915.45     45.30 o 
   4 -15   2     1102.98     1071.10     49.46 o 
   5 -15   2      925.10      886.72     62.00 o 
   7 -15   2       83.37       83.38     61.38 o 
   8 -15   2        8.10        4.23     61.93 o 
  -7 -14   2      478.73      532.09     82.68 o 
  -6 -14   2      216.42      291.96     61.30 o 
  -5 -14   2     1212.67     1201.10     61.49 o 
  -4 -14   2       30.77       15.28     20.80 o 
  -3 -14   2     2171.87     2162.96     62.24 o 
  -2 -14   2      559.47      612.92     30.53 o 
  -1 -14   2      954.80      963.13     51.11 o 
   0 -14   2     1639.66     1661.01     44.21 o 
   1 -14   2      551.82      522.31     28.92 o 
   2 -14   2     1952.37     1836.37     91.47 o 
   3 -14   2      541.59      556.95     39.10 o 
   4 -14   2      410.20      445.15     43.66 o 
   5 -14   2      343.23      375.75     44.19 o 
   6 -14   2      641.69      687.59     85.65 o 
   7 -14   2       35.00       60.91     58.49 o 
   8 -14   2      536.09      620.33     98.73 o 
  -7 -13   2      129.40      113.92     37.53 o 
  -6 -13   2     1257.91     1233.69    177.57 o 
  -5 -13   2      420.71      452.90     61.70 o 
  -4 -13   2     3423.18     3548.09    102.59 o 
  -3 -13   2      273.16      310.83     29.88 o 
  -2 -13   2     6986.62     6566.63     97.99 o 
  -1 -13   2      113.30       82.89     16.51 o 
   0 -13   2     3684.35     3371.73     62.87 o 
   1 -13   2       38.59       81.05     16.61 o 
   2 -13   2     1068.61     1133.27     44.97 o 
   3 -13   2      308.97      331.99     31.31 o 
   4 -13   2       75.23       27.23     20.25 o 
   5 -13   2     1083.33     1020.21     47.38 o 
   6 -13   2       62.03       41.97     51.20 o 
   7 -13   2     1509.34     1500.44    110.55 o 
   8 -13   2       25.99       13.00     54.96 o 
  -8 -12   2      180.35      103.04     55.82 o 
  -7 -12   2     1414.74     1504.06     68.92 o 
  -6 -12   2      457.79      551.35     64.95 o 
  -5 -12   2      625.70      659.54     47.92 o 
  -4 -12   2      421.87      462.06     41.69 o 
  -3 -12   2      950.94     1093.07     43.39 o 
  -2 -12   2     1892.27     1951.12     46.02 o 
  -1 -12   2     1175.19     1172.34     34.60 o 
   0 -12   2     2890.69     2792.67     54.24 o 
   1 -12   2     2989.11     2916.83     56.04 o 
   2 -12   2     2210.45     2312.69     62.23 o 
   3 -12   2     2116.21     2229.60     62.32 o 
   4 -12   2     1648.25     1571.98     68.16 o 
   5 -12   2      956.44     1009.78     45.78 o 
   6 -12   2      617.80      556.91     73.83 o 
   7 -12   2      169.58      170.76     57.94 o 
   8 -12   2      343.00      243.03     65.92 o 
   9 -12   2       23.15      -63.11     58.41 o 
  -9 -11   2      353.64      317.49     70.15 o 
  -8 -11   2      799.64      845.27     88.00 o 
  -7 -11   2      612.45      631.38     49.67 o 
  -6 -11   2     1012.86     1121.99     55.28 o 
  -5 -11   2       87.89       74.43     35.55 o 
  -4 -11   2     1362.15     1346.63     55.80 o 
  -3 -11   2      297.29      313.77     28.37 o 
  -2 -11   2     1590.61     1577.86     39.54 o 
  -1 -11   2     2595.46     2759.68     59.11 o 
   0 -11   2     1563.73     1488.43     37.89 o 
   1 -11   2     5240.68     5001.45     76.60 o 
   2 -11   2     3134.31     2941.48     68.01 o 
   3 -11   2     3260.74     3418.08     75.64 o 
   4 -11   2     1647.15     1763.53     54.95 o 
   5 -11   2      307.50      310.67     39.90 o 
   6 -11   2      304.95      300.81     60.99 o 
   7 -11   2      340.08      298.15     66.00 o 
   8 -11   2       24.49       29.67     58.88 o 
   9 -11   2      481.54      418.41     82.60 o 
  -9 -10   2      403.21      317.49     68.35 o 
  -8 -10   2      177.93      185.09     57.31 o 
  -7 -10   2     1272.52     1232.01     60.61 o 
  -6 -10   2     1133.90     1226.63     56.50 o 
  -5 -10   2     4265.69     4450.92    104.83 o 
  -4 -10   2      707.19      696.66     40.63 o 
  -3 -10   2     8976.24     8878.23    163.87 o 
  -2 -10   2      295.14      341.58     21.66 o 
  -1 -10   2     7414.16     7231.00     95.32 o 
   0 -10   2      158.44      160.02     15.33 o 
   1 -10   2     4355.45     4211.14     80.79 o 
   2 -10   2       81.79       57.99     16.29 o 
   3 -10   2       92.68      157.71     25.76 o 
   4 -10   2      817.67      801.77     36.45 o 
   5 -10   2      526.72      468.47     34.81 o 
   6 -10   2     1569.80     1544.29     94.19 o 
   7 -10   2       55.15       51.28     43.14 o 
   8 -10   2     2514.67     2622.88    134.28 o 
   9 -10   2       54.15       51.44     56.45 o 
 -10  -9   2      348.40      274.97     71.09 o 
  -9  -9   2       77.80       70.54     50.42 o 
  -8  -9   2     1787.18     1711.33     73.66 o 
  -7  -9   2      454.46      564.89     57.78 o 
  -6  -9   2      644.74      682.48     42.32 o 
  -5  -9   2      265.01      316.29     33.47 o 
  -4  -9   2     4921.82     5190.42    144.61 o 
  -3  -9   2      169.91      213.81     25.07 o 
  -2  -9   2     5782.06     5997.38     83.32 o 
  -1  -9   2      758.91      740.14     24.13 o 
   0  -9   2      795.19      894.44     25.54 o 
   1  -9   2    11562.40    11441.71    161.35 o 
   2  -9   2      801.73      799.30     32.34 o 
   3  -9   2     2502.57     2204.90     72.85 o 
   4  -9   2     1333.63     1221.23     41.77 o 
   5  -9   2     1814.06     1890.63     64.05 o 
   6  -9   2      601.70      657.13     71.87 o 
   7  -9   2     1748.83     1835.39    103.19 o 
   8  -9   2      293.89      235.35     67.26 o 
   9  -9   2      966.32      968.82    102.57 o 
 -10  -8   2        4.50      -23.49     50.97 o 
  -8  -8   2      711.51      707.69     55.67 o 
  -7  -8   2     2219.56     2193.47     74.65 o 
  -6  -8   2      487.62      510.91     41.68 o 
  -5  -8   2       32.03       68.18     22.67 o 
  -4  -8   2       21.66       30.96     17.73 o 
  -3  -8   2      519.36      566.09     32.18 o 
  -2  -8   2     3312.81     3298.27     73.98 o 
  -1  -8   2      933.24      949.48     25.17 o 
   0  -8   2     8179.06     8585.96    103.68 o 
   1  -8   2     4242.57     4390.04     77.37 o 
   2  -8   2    10197.96    10677.54    151.73 o 
   3  -8   2     2310.25     2199.44     51.99 o 
   4  -8   2     2230.93     2101.11     53.03 o 
   5  -8   2     1927.09     1990.31     93.45 o 
   6  -8   2      266.14      359.84     58.56 o 
   7  -8   2      873.28      957.94     79.78 o 
   8  -8   2       79.69       30.14     46.90 o 
   9  -8   2        8.48      -30.07     51.83 o 
  10  -8   2       62.76      -11.04     53.63 o 
 -10  -7   2      181.08       94.82     58.56 o 
  -9  -7   2       58.89       79.39     52.30 o 
  -8  -7   2      684.23      727.84     49.49 o 
  -7  -7   2      801.79      911.34     50.71 o 
  -6  -7   2     4970.53     5364.22    117.82 o 
  -5  -7   2     1078.13     1022.19     44.68 o 
  -4  -7   2     5157.43     4868.91     98.78 o 
  -3  -7   2     1435.03     1414.14     44.26 o 
  -2  -7   2     9750.17     9627.73    114.05 o 
  -1  -7   2     5053.91     5124.60     67.31 o 
   0  -7   2     3800.03     3591.58     88.31 o 
   1  -7   2      158.01      137.66     15.20 o 
   2  -7   2     1946.28     2120.46     48.09 o 
   3  -7   2      996.75     1182.73     35.92 o 
   4  -7   2      599.66      567.13     27.85 o 
   5  -7   2     4309.62     4175.44    109.77 o 
   6  -7   2       44.49       60.21     41.03 o 
   7  -7   2     2063.03     2009.60    107.03 o 
   8  -7   2        5.06       -3.21     41.81 o 
   9  -7   2     1194.36     1087.91     96.54 o 
  10  -7   2       61.36        5.40     54.18 o 
 -10  -6   2       50.34        5.32     50.74 o 
  -9  -6   2      367.77      311.22     62.79 o 
  -8  -6   2      504.20      543.92     88.47 o 
  -7  -6   2     1198.43     1160.62     66.71 o 
  -6  -6   2      180.21      166.64     29.75 o 
  -5  -6   2     5358.73     5680.20    115.21 o 
  -4  -6   2     1264.10     1118.77     42.71 o 
  -3  -6   2    16265.85    18572.05    276.54 o 
  -2  -6   2      181.34      183.68     24.68 o 
  -1  -6   2     5496.99     5520.27     70.02 o 
   0  -6   2     5654.01     5485.81     68.18 o 
   1  -6   2     1842.96     1863.42     41.20 o 
   2  -6   2     4709.35     5167.20     82.10 o 
   3  -6   2     2797.10     2920.14     56.42 o 
   4  -6   2     3520.94     4042.69     72.37 o 
   5  -6   2     2505.08     2422.62     65.73 o 
   6  -6   2     3280.18     3679.24     90.31 o 
   7  -6   2      966.77      801.82     70.23 o 
   8  -6   2     1755.09     1967.63    112.51 o 
   9  -6   2      101.07      135.22     63.11 o 
  10  -6   2      683.83      637.63     89.33 o 
 -10  -5   2     1044.45     1123.38     92.23 o 
  -9  -5   2      355.07      266.52     63.89 o 
  -8  -5   2     1100.06     1104.75     91.84 o 
  -7  -5   2     1196.79     1334.11     58.54 o 
  -6  -5   2      446.17      549.67     38.70 o 
  -5  -5   2     1032.17     1036.53     63.14 o 
  -4  -5   2     4130.51     4690.24     93.51 o 
  -3  -5   2     2525.11     2944.20     63.49 o 
  -2  -5   2      554.30      685.71     24.75 o 
  -1  -5   2     7140.52     6529.45     77.32 o 
   0  -5   2       89.66       85.48      7.69 o 
   1  -5   2    12122.56    12688.24    162.06 o 
   2  -5   2     9057.69     9031.75    142.87 o 
   3  -5   2    11548.43    12110.64    158.43 o 
   4  -5   2    15420.16    16140.83    248.30 o 
   5  -5   2      681.98      637.14     34.78 o 
   6  -5   2     4487.37     4694.80    103.13 o 
   7  -5   2      146.61      151.89     45.80 o 
   8  -5   2       30.99      -36.33     39.30 o 
   9  -5   2       87.28       32.96     52.93 o 
  10  -5   2      112.60       31.40     51.67 o 
 -10  -4   2      106.12       49.87     53.08 o 
  -9  -4   2      690.33      661.04     77.67 o 
  -8  -4   2      712.05      649.19     48.57 o 
  -7  -4   2     1305.60     1320.18     56.94 o 
  -6  -4   2      994.85      967.74     80.37 o 
  -5  -4   2     7203.38     7245.47    134.88 o 
  -4  -4   2     1663.15     1632.70     48.23 o 
  -3  -4   2    19561.89    20357.07    305.31 o 
  -2  -4   2    19484.58    19921.01    284.60 o 
  -1  -4   2     4922.97     4892.87     58.80 o 
   0  -4   2     5203.08     5265.05     61.61 o 
   1  -4   2     2750.70     3122.91     66.56 o 
   2  -4   2     2924.32     3023.70     65.20 o 
   3  -4   2    12086.83    13067.72    166.25 o 
   4  -4   2    10133.31    11033.13    187.95 o 
   5  -4   2     3502.40     3496.02     78.78 o 
   6  -4   2     3897.02     4113.16     93.54 o 
   7  -4   2       81.25        2.58     39.70 o 
   8  -4   2     1408.43     1434.05     95.68 o 
   9  -4   2      264.16      245.61     61.77 o 
  10  -4   2      877.41      888.96    105.15 o 
 -10  -3   2      166.66      140.23     62.56 o 
  -9  -3   2      118.26       68.12     52.07 o 
  -8  -3   2      539.70      484.71     66.94 o 
  -7  -3   2     1959.07     1853.36     67.10 o 
  -6  -3   2     5223.33     5443.68    116.28 o 
  -5  -3   2     1645.58     1708.88     53.83 o 
  -4  -3   2    10194.66    10860.37    213.67 o 
  -3  -3   2     1721.79     1848.98     45.61 o 
  -2  -3   2    17059.11    19271.19    274.75 o 
   0  -3   2     2048.23     1960.52     34.14 o 
   1  -3   2     9234.62    10444.86    130.90 o 
   2  -3   2     1165.30     1161.21     25.33 o 
   3  -3   2     1223.36     1434.59     59.35 o 
   4  -3   2     4163.90     4143.41     81.77 o 
   5  -3   2     1771.73     1994.83     55.34 o 
   6  -3   2       54.09       57.54     21.31 o 
   7  -3   2     4301.15     4220.80    149.86 o 
   8  -3   2        6.88       10.57     35.78 o 
   9  -3   2     1190.16     1183.04     95.91 o 
  10  -3   2       71.75       29.36     55.43 o 
 -11  -2   2      765.85      979.47    109.77 o 
 -10  -2   2      257.50      205.60     63.97 o 
  -9  -2   2     1488.86     1499.24     68.70 o 
  -8  -2   2      519.78      536.44     48.62 o 
  -7  -2   2     2283.67     2133.03     71.57 o 
  -6  -2   2     2471.30     2564.80     72.53 o 
  -5  -2   2     1742.57     1710.35     53.23 o 
  -4  -2   2      312.03      308.45     23.72 o 
  -3  -2   2     4966.23     4924.94    112.59 o 
  -2  -2   2    18202.54    19074.59    271.77 o 
  -1  -2   2    14393.52    15186.08    174.24 o 
   0  -2   2    27143.75    29302.43    341.47 o 
   1  -2   2    10059.95    10885.65    132.96 o 
   2  -2   2    14964.51    14511.89    190.73 o 
   3  -2   2    19584.93    19898.32    287.38 o 
   4  -2   2     3577.07     3752.88     86.63 o 
   5  -2   2     3914.19     3674.23     80.17 o 
   6  -2   2      800.98      782.26     39.08 o 
   7  -2   2     1075.16     1041.95     75.71 o 
   8  -2   2      372.50      445.58     64.59 o 
   9  -2   2       11.09      -27.87     46.74 o 
  10  -2   2       97.75       47.99     53.01 o 
 -11  -1   2       67.59       29.20     59.74 o 
 -10  -1   2      891.48      941.03     86.83 o 
  -9  -1   2     1055.42     1078.05     59.22 o 
  -8  -1   2     1948.88     1765.93     68.45 o 
  -7  -1   2     2107.82     2079.10     71.06 o 
  -6  -1   2     3123.39     3213.82     83.74 o 
  -5  -1   2     1656.89     1624.94     52.26 o 
  -4  -1   2     1685.44     1848.00     72.97 o 
  -3  -1   2       18.97       10.80     13.86 o 
  -2  -1   2     2854.35     3179.17     88.86 o 
   1  -1   2    15679.85    17343.39    257.12 o 
   2  -1   2    24497.11    25818.47    492.16 o 
   3  -1   2    22121.20    23417.78    334.67 o 
   4  -1   2     8029.75     8930.30    229.01 o 
   5  -1   2     3326.11     3277.36     74.45 o 
   6  -1   2     1734.44     1617.07     54.20 o 
   7  -1   2     1876.40     1797.18     97.16 o 
   8  -1   2        5.90      -51.32     34.21 o 
   9  -1   2      625.35      733.86     87.06 o 
  10  -1   2       86.07       52.22     61.93 o 
 -11   0   2        1.58      -33.28     47.45 o 
 -10   0   2       67.35      120.81     54.73 o 
  -9   0   2      312.04      367.63     45.67 o 
  -8   0   2      620.42      513.16     46.07 o 
  -7   0   2     2551.21     2436.77     76.87 o 
  -6   0   2     4133.10     3969.92     96.69 o 
  -5   0   2    13565.59    13934.16    334.32 o 
  -4   0   2     2881.35     3394.48    108.83 o 
  -3   0   2    16844.00    17146.37    379.18 o 
  -2   0   2     8179.84     9047.69    208.19 o 
  -1   0   2    23428.50    25080.36    373.94 o 
   1   0   2     2651.09     3244.94     73.91 o 
   2   0   2    13189.76    13070.94    190.83 o 
   3   0   2     2903.02     2959.07     71.44 o 
   4   0   2     1182.55     1311.46     39.92 o 
   5   0   2        2.87      -14.71     12.65 o 
   6   0   2     4356.94     4382.77     97.68 o 
   7   0   2       98.45       66.39     37.58 o 
   8   0   2     2472.89     2485.40    118.93 o 
   9   0   2      199.07      101.16     52.61 o 
  10   0   2     1782.83     1665.10    114.39 o 
 -11   1   2       70.74      160.50     61.23 o 
 -10   1   2      873.36      932.81     92.78 o 
  -9   1   2     1106.44     1041.44     59.65 o 
  -8   1   2     2105.89     2129.26     78.10 o 
  -7   1   2     2039.00     2066.19     71.66 o 
  -6   1   2     3144.77     3058.44    118.46 o 
  -5   1   2     1572.82     1498.64     74.46 o 
  -4   1   2     1545.28     1566.37     69.53 o 
  -3   1   2        5.31       16.83     14.88 o 
  -2   1   2     2267.86     2276.50     72.03 o 
  -1   1   2     3142.46     4126.50     75.44 o 
   1   1   2    16695.99    18366.67    341.84 o 
   2   1   2    26068.53    27242.92    516.08 o 
   3   1   2    21754.48    22851.82    328.38 o 
   4   1   2     8485.36     9052.36    150.75 o 
   5   1   2     3362.18     3205.54     75.00 o 
   6   1   2     1798.17     1671.71     56.04 o 
   7   1   2     1959.44     2078.65    101.47 o 
   8   1   2        5.05      -48.70     34.14 o 
   9   1   2      622.19      645.15     79.23 o 
  10   1   2       90.80      121.98     63.18 o 
 -10   2   2      248.41      217.97     61.62 o 
  -9   2   2     1478.17     1433.75     69.10 o 
  -8   2   2      471.66      438.34     80.64 o 
  -7   2   2     2231.39     2158.67    106.64 o 
  -6   2   2     2321.38     2348.22    103.58 o 
  -5   2   2     1694.72     1840.95     85.42 o 
  -4   2   2      292.11      282.64     35.86 o 
  -3   2   2     4904.07     4711.32    133.57 o 
  -2   2   2    17014.32    17109.80    374.56 o 
  -1   2   2    14522.37    15183.96    234.30 o 
   0   2   2    27044.72    29376.32    434.23 o 
   3   2   2    19510.91    19077.03    279.73 o 
   4   2   2     3578.57     3467.87    134.47 o 
   5   2   2     4080.42     3661.98     83.51 o 
   6   2   2      722.47      635.68     37.41 o 
   7   2   2     1143.31      992.34     50.01 o 
   8   2   2      347.99      299.32     56.29 o 
   9   2   2       14.53        7.28     42.44 o 
  10   2   2       98.56       96.77     50.11 o 
 -10   3   2      155.99       38.83     56.06 o 
  -9   3   2       96.34      105.06     36.04 o 
  -8   3   2      602.19      620.25     71.09 o 
  -7   3   2     1973.13     1842.75    100.22 o 
  -6   3   2     5481.27     5549.70    179.53 o 
  -5   3   2     1619.10     1515.79     79.47 o 
  -4   3   2    10077.77    10449.25    263.07 o 
  -3   3   2     1632.14     1642.86     69.68 o 
  -2   3   2    15763.65    16845.56    372.84 o 
   0   3   2     2013.78     1893.49     57.23 o 
   3   3   2     1358.18     1745.43     64.98 o 
   4   3   2     4155.36     4002.52    120.03 o 
   5   3   2     1781.58     1833.47     56.71 o 
   6   3   2       36.80       37.98     21.92 o 
   7   3   2     4177.77     4029.62    102.03 o 
   8   3   2        7.62      -51.32     34.21 o 
   9   3   2     1261.86     1134.57     88.79 o 
  10   3   2       61.06       49.48     50.66 o 
 -10   4   2      113.40      133.65     65.85 o 
  -9   4   2      667.47      696.51     82.44 o 
  -8   4   2      724.90      707.79     68.90 o 
  -7   4   2     1258.56     1213.89     82.05 o 
  -6   4   2     1030.12      888.57     69.06 o 
  -5   4   2     7531.63     7274.54    210.69 o 
  -4   4   2     1525.55     1327.96     71.95 o 
  -3   4   2    19403.49    19508.05    439.94 o 
  -2   4   2    19418.30    19637.79    433.28 o 
  -1   4   2     4957.56     4873.00    126.84 o 
   0   4   2     5225.12     5366.65    130.05 o 
   4   4   2    10404.51    11053.14    268.86 o 
   5   4   2     3584.36     3583.25    121.83 o 
   6   4   2     3894.44     3835.37     95.17 o 
   7   4   2       98.47       56.32     41.50 o 
   8   4   2     1344.81     1280.67     88.63 o 
   9   4   2      248.21      205.84     57.86 o 
  10   4   2      888.13      950.97    102.41 o 
 -10   5   2     1032.65     1133.40    106.72 o 
  -9   5   2      353.59      397.43     66.86 o 
  -8   5   2     1027.78     1084.07     84.09 o 
  -7   5   2     1151.95     1199.24     83.38 o 
  -6   5   2      429.84      426.00     57.39 o 
  -5   5   2     1067.23     1005.93     69.53 o 
  -4   5   2     4053.90     4402.06    145.00 o 
  -3   5   2     2567.99     2633.61     98.50 o 
  -2   5   2      547.28      680.54     45.33 o 
  -1   5   2     7447.04     6828.65    164.97 o 
   0   5   2       38.40       19.89     11.67 o 
   1   5   2    11483.83    12359.10    286.25 o 
   4   5   2    15374.78    15942.66    373.23 o 
   5   5   2      570.08      478.85     45.41 o 
   6   5   2     4513.48     4388.12    151.34 o 
   7   5   2      154.29      198.90     68.12 o 
   8   5   2       42.34      -12.14     43.85 o 
   9   5   2       84.38       17.93     44.16 o 
  10   5   2      123.03       80.02     57.47 o 
  -9   6   2      375.35      326.72     65.85 o 
  -8   6   2      492.40      478.23     71.87 o 
  -7   6   2     1224.10     1159.63     84.64 o 
  -6   6   2      167.64      126.29     38.83 o 
  -5   6   2     4981.82     4884.90    167.00 o 
  -4   6   2     1362.52     1256.87     72.42 o 
  -3   6   2    16094.69    17563.60    410.97 o 
  -1   6   2     6005.86     6130.89    148.60 o 
   0   6   2     5548.03     5486.44    137.41 o 
   1   6   2     1545.96     1592.05     59.03 o 
   5   6   2     2543.83     2403.50    104.05 o 
   6   6   2     3574.05     3889.46    143.04 o 
   7   6   2      960.15      753.20     66.94 o 
   8   6   2     1673.63     1807.13    107.42 o 
   9   6   2      104.61       94.74     53.24 o 
  10   6   2      723.31      720.71     94.27 o 
 -10   7   2      167.90      124.33     60.21 o 
  -9   7   2       65.42       82.13     54.57 o 
  -8   7   2      683.55      704.50     81.66 o 
  -7   7   2      804.87      768.54     75.40 o 
  -6   7   2     4824.06     4990.37    181.25 o 
  -5   7   2     1095.74     1045.39     75.16 o 
  -4   7   2     4911.39     4620.50    157.84 o 
  -3   7   2     1493.43     1470.85     79.23 o 
  -1   7   2     4962.87     5045.72    136.08 o 
   0   7   2     3729.94     3440.75     97.40 o 
   1   7   2      251.90      187.44     24.43 o 
   5   7   2     4366.39     4557.39    157.61 o 
   6   7   2       62.44       18.79     30.93 o 
   7   7   2     2120.32     2128.29    110.94 o 
   8   7   2        4.33      -44.08     39.70 o 
   9   7   2     1153.17     1189.85    100.14 o 
  10   7   2       48.66      -14.17     56.92 o 
 -10   8   2        4.11      -37.82     48.23 o 
  -9   8   2      916.52      883.01     89.33 o 
  -8   8   2      707.92      663.47     86.52 o 
  -7   8   2     2066.86     1805.56    111.41 o 
  -6   8   2      549.66      488.01     68.43 o 
  -5   8   2       55.63      136.00     41.73 o 
  -4   8   2       21.52       50.19     32.41 o 
  -1   8   2      958.85     1008.44     47.68 o 
   0   8   2     8429.82     8995.08    211.32 o 
   1   8   2     4221.76     4266.06    119.09 o 
   5   8   2     1804.50     1938.58    101.78 o 
   6   8   2      286.59      304.88     53.08 o 
   7   8   2      864.13      941.58     79.08 o 
   9   8   2        8.10       80.17     57.00 o 
  10   8   2       53.01       -6.34     52.85 o 
 -10   9   2      371.81      421.85     80.57 o 
  -9   9   2       87.68       91.14     58.72 o 
  -8   9   2     1759.78     1589.31    111.88 o 
  -7   9   2      442.76      414.10     70.94 o 
  -6   9   2      734.18      708.10     73.05 o 
  -5   9   2      220.16      260.57     51.36 o 
  -4   9   2     5079.38     5213.11    182.58 o 
  -1   9   2      967.47      990.59     48.78 o 
   0   9   2      870.92      957.86     44.78 o 
   1   9   2    11283.46    11073.49    262.60 o 
   2   9   2      920.01      987.46     50.27 o 
   6   9   2      571.19      680.93     71.80 o 
   7   9   2     1779.54     1808.54    111.18 o 
   9   9   2      973.85      999.98    113.21 o 
  -9  10   2      354.97      323.20     74.07 o 
  -8  10   2      163.37      166.46     60.60 o 
  -7  10   2     1347.72     1186.80     99.67 o 
  -6  10   2     1143.91     1110.46     92.70 o 
  -5  10   2     4337.33     4580.88    180.00 o 
  -4  10   2      709.27      638.03     67.26 o 
   0  10   2      148.63      204.58     27.48 o 
   1  10   2     4303.98     4209.69    118.70 o 
   2  10   2       71.77       71.17     23.25 o 
   6  10   2     1628.90     1740.58    108.36 o 
   7  10   2       54.05      -19.73     36.80 o 
   8  10   2     2581.06     2851.66    150.64 o 
  -9  11   2      328.16      325.55     76.26 o 
  -8  11   2      866.44      901.57    103.82 o 
  -7  11   2      677.72      755.00     96.77 o 
  -6  11   2      949.37      881.05     89.73 o 
  -5  11   2      106.31      129.34     51.36 o 
  -4  11   2     1299.20     1271.82     93.25 o 
   0  11   2     1666.26     1572.63     61.07 o 
   1  11   2     5434.66     5308.56    139.44 o 
   2  11   2     3175.84     3019.45     98.34 o 
   6  11   2      322.98      301.28     69.06 o 
   7  11   2      341.10      450.27     76.18 o 
   8  11   2       22.88       82.76     58.41 o 
  -9  12   2      486.90      339.25     78.76 o 
  -8  12   2      182.08      259.23     76.02 o 
  -7  12   2     1381.30     1515.87    117.83 o 
  -6  12   2      440.07      558.16     83.85 o 
  -5  12   2      703.94      781.31     83.46 o 
   0  12   2     2900.12     2946.55     92.39 o 
   1  12   2     3016.94     2947.65     94.27 o 
   2  12   2     2278.77     2465.74     86.36 o 
   3  12   2     2134.10     2120.07     86.83 o 
   6  12   2      610.08      817.24     99.98 o 
   7  12   2      153.75      116.42     58.09 o 
   8  12   2      329.36      394.29     84.48 o 
  -9  13   2       56.83      113.37     65.92 o 
  -8  13   2      528.10      610.15     98.03 o 
  -7  13   2      133.30       33.28     56.37 o 
  -6  13   2     1195.29     1328.90    111.88 o 
  -5  13   2      436.85      532.88     80.88 o 
   6  13   2       59.41       66.39     65.38 o 
   7  13   2     1491.42     1849.64    137.80 o 
   8  13   2       26.11       58.33     62.32 o 
  -8  14   2      208.76      382.24     87.22 o 
  -7  14   2      468.54      436.81     89.49 o 
  -6  14   2      193.93      167.79     69.76 o 
  -5  14   2     1096.11     1210.21    108.36 o 
   6  14   2      630.35      923.41    122.22 o 
   7  14   2       28.72      -24.35     63.34 o 
   8  14   2      522.63      511.27    104.45 o 
  -8  15   2      257.34      274.35     84.32 o 
  -7  15   2       62.07       98.65     68.19 o 
  -6  15   2      626.58      642.18    106.56 o 
  -5  15   2      253.03      317.02     77.83 o 
   6  15   2      385.47      508.92    108.91 o 
   7  15   2      100.48       87.69     70.94 o 
   8  15   2        8.79      -35.70     68.12 o 
  -7  16   2      293.67      390.30     96.30 o 
  -6  16   2        7.51       49.33     64.44 o 
  -5  16   2     1682.30     1838.44    145.63 o 
   7  16   2       68.99       73.05     83.78 o 
  -7  17   2       62.37       11.04     66.71 o 
  -6  17   2      702.47      710.84    121.28 o 
  -5  17   2      193.03      158.00     76.02 o 
   7  17   2      356.20      599.97    141.09 o 
  -6  18   2       26.62       83.31     79.78 o 
  -5  18   2      122.52      119.87     73.36 o 
  -5  19   2       27.52       -7.44     64.05 o 
  -5  20   2      493.01      612.89    130.52 o 
  -1 -22   3       27.14       25.15     30.17 o 
   0 -22   3      398.40      371.02     45.43 o 
   1 -22   3        6.51       13.45     28.22 o 
  -3 -21   3      246.37      225.52     50.72 o 
  -2 -21   3       30.07       31.16     29.14 o 
  -1 -21   3      182.66      189.90     37.59 o 
   0 -21   3        7.30       13.30     27.90 o 
   1 -21   3      181.36      190.02     36.21 o 
   2 -21   3      182.28      198.82     65.63 o 
   3 -21   3      131.98      102.14     32.44 o 
  -4 -20   3      248.73      220.24     71.87 o 
  -3 -20   3       51.45       11.63     36.13 o 
  -2 -20   3      668.04      730.56     55.62 o 
  -1 -20   3       52.21       55.47     29.05 o 
   0 -20   3      876.24      988.37     69.10 o 
   1 -20   3       11.32       17.47     26.92 o 
   2 -20   3      701.92      922.50     58.06 o 
   3 -20   3       68.11       35.16     30.11 o 
   4 -20   3      459.19      555.90     59.18 o 
  -5 -19   3      386.73      475.09     84.95 o 
  -4 -19   3       32.88       55.59     54.65 o 
  -3 -19   3      435.61      377.25     58.49 o 
  -2 -19   3      150.35      162.27     48.47 o 
  -1 -19   3      630.31      634.95     50.08 o 
   0 -19   3       86.83      114.91     34.15 o 
   1 -19   3      655.32      632.35     67.48 o 
   2 -19   3       98.19       98.06     28.95 o 
   3 -19   3      664.81      635.14     49.83 o 
   4 -19   3       93.06       91.36     36.69 o 
   5 -19   3      153.36      133.32     63.58 o 
  -6 -18   3      628.87      732.76     99.28 o 
  -5 -18   3      121.52      105.78     60.21 o 
  -4 -18   3      670.24      838.54     99.20 o 
  -3 -18   3      266.79      391.92     70.03 o 
  -2 -18   3      209.99      208.67     34.18 o 
  -1 -18   3      150.50      143.42     30.61 o 
   0 -18   3      273.33      340.36     38.18 o 
   1 -18   3       57.49       65.30     27.71 o 
   2 -18   3       93.50       44.24     27.05 o 
   3 -18   3      512.90      493.63     43.85 o 
   4 -18   3      257.04       81.66     54.42 o 
   5 -18   3      463.02      524.05     59.99 o 
   6 -18   3      531.28      460.94    133.38 o 
  -7 -17   3      113.40      130.05     68.90 o 
  -6 -17   3      121.94       70.94     55.51 o 
  -5 -17   3      449.95      518.55     85.34 o 
  -4 -17   3      220.36      277.71     71.17 o 
  -3 -17   3      828.69      766.84    101.86 o 
  -2 -17   3      117.60       87.86     35.71 o 
  -1 -17   3     2404.55     2353.23    125.60 o 
   0 -17   3      163.87      192.72     31.14 o 
   1 -17   3     1909.30     2008.29     67.83 o 
   2 -17   3      355.49      381.03     38.43 o 
   3 -17   3      727.63      759.44     48.77 o 
   4 -17   3      395.62      330.64     65.30 o 
   5 -17   3      534.64      620.89     60.37 o 
   6 -17   3      122.45       58.99     38.96 o 
  -7 -16   3      108.70       68.04     59.35 o 
  -6 -16   3      162.35      215.86     67.33 o 
  -5 -16   3      174.32      284.92     69.92 o 
  -4 -16   3      743.06      784.12     90.90 o 
  -3 -16   3      293.43      324.71     62.32 o 
  -2 -16   3     1648.41     1596.04     59.88 o 
  -1 -16   3      118.30       93.09     26.18 o 
   0 -16   3     3298.08     3025.74     80.99 o 
   1 -16   3       79.94       69.48     24.04 o 
   2 -16   3     1619.56     1553.86     58.19 o 
   3 -16   3       82.55       48.67     25.07 o 
   4 -16   3      933.61     1011.78     50.66 o 
   5 -16   3       59.12       88.31     36.06 o 
   6 -16   3      120.35       75.95     39.65 o 
   7 -16   3      174.80      111.49     67.18 o 
  -7 -15   3      720.68      715.46     92.54 o 
  -6 -15   3      519.43      407.37     74.30 o 
  -5 -15   3      993.32      911.35     89.88 o 
  -4 -15   3      137.62      169.67     52.85 o 
  -3 -15   3      741.57      729.94     56.70 o 
  -2 -15   3      696.59      692.00     41.05 o 
  -1 -15   3      461.65      488.14     38.03 o 
   0 -15   3      214.27      196.13     22.46 o 
   1 -15   3      187.88      169.99     39.87 o 
   2 -15   3      612.58      605.76     41.77 o 
   3 -15   3      213.65      161.09     28.82 o 
   4 -15   3     1009.89      944.39     47.14 o 
   5 -15   3      846.65      811.34     63.40 o 
   6 -15   3      722.33      775.04     96.93 o 
   7 -15   3      444.50      369.24     77.04 o 
  -7 -14   3      109.21       54.34     49.33 o 
  -6 -14   3      643.32      765.18     90.98 o 
  -5 -14   3      209.70      274.66     59.11 o 
  -4 -14   3     2114.84     2047.18    116.03 o 
  -3 -14   3      942.82      836.48     69.41 o 
  -2 -14   3     1409.09     1337.46     41.01 o 
  -1 -14   3      229.36      278.58     23.36 o 
   0 -14   3     2511.55     2555.06     55.26 o 
   1 -14   3      185.67      113.99     23.53 o 
   2 -14   3     2032.73     2091.42     62.85 o 
   3 -14   3      641.94      680.35     40.97 o 
   4 -14   3     1143.77     1100.23     48.70 o 
   5 -14   3      686.88      689.14    154.79 o 
   6 -14   3      457.54      439.31     73.36 o 
   7 -14   3      300.96      217.58     68.19 o 
   8 -14   3      178.21      147.74     73.99 o 
  -8 -13   3      471.53      441.74     77.43 o 
  -7 -13   3      186.35      225.96     59.66 o 
  -6 -13   3       39.39       51.60     42.91 o 
  -5 -13   3      100.94      112.51     45.57 o 
  -4 -13   3      384.31      436.16     40.66 o 
  -3 -13   3     1023.48      988.80     41.68 o 
  -2 -13   3      795.26      795.05     37.91 o 
  -1 -13   3     5010.36     4921.65     98.84 o 
   0 -13   3      389.62      360.08     32.08 o 
   1 -13   3     5409.18     5414.34    104.80 o 
   2 -13   3       96.81       94.26     22.82 o 
   3 -13   3     2921.23     2990.03     74.84 o 
   4 -13   3      104.87       74.84     24.00 o 
   5 -13   3      788.85      793.59     57.48 o 
   6 -13   3       71.90       36.09     49.72 o 
   7 -13   3       58.65       20.20     61.46 o 
   8 -13   3      358.07      511.27     90.35 o 
  -8 -12   3      771.27      854.28     87.14 o 
  -7 -12   3      114.49       92.00     51.91 o 
  -6 -12   3     1762.83     1848.78     72.09 o 
  -5 -12   3      589.84      609.14     46.61 o 
  -4 -12   3     1383.00     1330.83     56.10 o 
  -3 -12   3     2400.48     2495.24     99.27 o 
  -2 -12   3     1852.24     1749.31     48.57 o 
  -1 -12   3      555.32      567.65     25.36 o 
   0 -12   3     2721.52     2760.10     65.83 o 
   1 -12   3      354.49      376.89     30.12 o 
   2 -12   3     2380.84     2160.92     76.68 o 
   3 -12   3      903.88      898.64     41.04 o 
   4 -12   3       36.45       20.07     18.94 o 
   5 -12   3      783.57      709.58     54.45 o 
   6 -12   3      715.49      714.29     85.26 o 
   7 -12   3      933.95      986.99     98.89 o 
   8 -12   3      640.94      726.97     93.72 o 
  -8 -11   3       59.75       85.47     36.51 o 
  -7 -11   3     1178.88     1249.04     62.43 o 
  -6 -11   3      610.27      656.93     48.12 o 
  -5 -11   3     2317.93     2320.37     73.84 o 
  -4 -11   3     2206.57     2178.51     69.92 o 
  -3 -11   3     1742.94     1828.93     52.27 o 
  -2 -11   3     2581.70     2320.00     48.11 o 
  -1 -11   3     2868.99     2950.33     53.35 o 
   0 -11   3      196.68      241.02     18.30 o 
   1 -11   3     1212.27     1143.14     41.90 o 
   2 -11   3      335.92      267.81     25.60 o 
   3 -11   3      967.20      881.58     39.26 o 
   4 -11   3      951.55      847.39     43.29 o 
   5 -11   3      843.79      792.87     51.51 o 
   6 -11   3     1468.24     1314.42     89.57 o 
   7 -11   3      832.34      866.02     82.76 o 
   8 -11   3      409.06      266.44     70.62 o 
   9 -11   3      375.79      297.36     80.88 o 
  -9 -10   3      844.98      856.78     84.17 o 
  -8 -10   3      344.49      335.02     69.88 o 
  -7 -10   3      467.94      510.14     47.41 o 
  -6 -10   3      239.29      270.79     37.06 o 
  -5 -10   3      497.61      552.93     40.64 o 
  -4 -10   3     1109.04     1190.31     92.90 o 
  -3 -10   3     1031.62      958.10     43.84 o 
  -2 -10   3     5909.30     5492.39     79.84 o 
  -1 -10   3     1420.33     1537.78     35.09 o 
   0 -10   3    11280.29    10471.92    127.40 o 
   1 -10   3      126.72      166.55     20.58 o 
   2 -10   3     6812.71     6947.85    131.44 o 
   3 -10   3       60.45       74.56     18.56 o 
   4 -10   3     2393.80     2281.23     60.41 o 
   5 -10   3      173.89       65.12     38.13 o 
   6 -10   3       86.78      117.83     48.07 o 
   7 -10   3      331.05      362.90     69.53 o 
   8 -10   3       47.43       22.71     53.32 o 
   9 -10   3      366.43      374.72     80.72 o 
 -10  -9   3      219.20      211.16     63.73 o 
  -9  -9   3      668.62      480.50     75.32 o 
  -8  -9   3      820.30      773.90     52.61 o 
  -7  -9   3     1696.50     1869.25     71.32 o 
  -6  -9   3       41.82       50.02     24.83 o 
  -5  -9   3     3339.49     3585.65     89.93 o 
  -4  -9   3     2117.48     2023.96     61.31 o 
  -3  -9   3     3575.20     3653.75     83.57 o 
  -2  -9   3     3916.30     3798.04     60.65 o 
  -1  -9   3     9452.59     9749.44    117.04 o 
   0  -9   3       25.71       10.37      8.93 o 
   1  -9   3     4358.32     4552.73     82.61 o 
   2  -9   3      288.51      261.44     22.50 o 
   3  -9   3     2737.79     2932.14     64.74 o 
   4  -9   3     1571.00     1567.14     47.56 o 
   5  -9   3     1245.49     1128.94     41.72 o 
   6  -9   3      771.50      779.27     73.28 o 
   7  -9   3      749.68      787.26     83.07 o 
   8  -9   3      627.05      621.66     87.14 o 
   9  -9   3      583.92      529.90     90.82 o 
 -10  -8   3      375.03      450.04     82.84 o 
  -9  -8   3       66.16      -26.78     44.08 o 
  -8  -8   3     1291.93     1392.89     66.04 o 
  -7  -8   3      960.76      973.98     52.26 o 
  -6  -8   3     4123.86     4313.93    103.67 o 
  -5  -8   3     1658.34     1538.06     54.92 o 
  -4  -8   3     4056.34     4293.59     92.81 o 
  -3  -8   3     4073.20     4334.49    107.89 o 
  -2  -8   3     1442.79     1591.01     36.85 o 
  -1  -8   3      750.26      689.75     21.20 o 
   0  -8   3      424.34      414.59     17.89 o 
   1  -8   3     1147.93     1446.51     40.51 o 
   2  -8   3      514.10      542.88     27.11 o 
   3  -8   3     4697.70     4912.64     87.06 o 
   4  -8   3     1581.28     1678.22     53.31 o 
   5  -8   3     4437.70     4442.02    100.84 o 
   6  -8   3     2272.40     2302.66    110.87 o 
   7  -8   3      931.25     1016.97     85.03 o 
   8  -8   3     1531.26     1763.12    109.53 o 
   9  -8   3      396.43      438.61     83.23 o 
 -10  -7   3      704.93      898.90     95.75 o 
  -8  -7   3      342.51      328.67     42.37 o 
  -7  -7   3      388.51      476.71     43.41 o 
  -6  -7   3      725.99      647.97     41.72 o 
  -5  -7   3     2581.20     2647.91     71.79 o 
  -4  -7   3     2295.32     2217.58     77.43 o 
  -3  -7   3     7035.58     7599.23    131.40 o 
  -2  -7   3     1481.77     1257.15     32.86 o 
  -1  -7   3     9164.86     8959.61    104.38 o 
   0  -7   3     4064.71     3776.88     53.76 o 
   1  -7   3    14461.81    13550.51    180.00 o 
   2  -7   3     1687.49     1611.15     41.60 o 
   3  -7   3     9510.84     9528.11    136.89 o 
   4  -7   3     1800.87     1792.95     45.55 o 
   5  -7   3      723.73      697.33     37.91 o 
   6  -7   3     1908.43     1753.57     93.01 o 
   7  -7   3      551.24      579.62     71.09 o 
   8  -7   3      139.75      154.24     55.82 o 
   9  -7   3       96.75       33.20     60.05 o 
  10  -7   3      491.90      502.81     84.64 o 
 -10  -6   3      145.96       -3.29     54.81 o 
  -9  -6   3      493.82      542.80    147.35 o 
  -8  -6   3      350.63      371.49     42.55 o 
  -7  -6   3      101.66       66.00     28.01 o 
  -6  -6   3     1868.01     1781.72     61.87 o 
  -5  -6   3      601.38      474.02     33.91 o 
  -4  -6   3     1372.72     1502.60     47.82 o 
  -3  -6   3     7467.72     7272.04    124.56 o 
  -2  -6   3    11428.15    12287.04    187.98 o 
  -1  -6   3      982.11     1016.23     22.23 o 
   0  -6   3    22891.36    24048.57    254.60 o 
   1  -6   3     1263.09     1064.04     31.04 o 
   2  -6   3     7543.70     7557.07    109.96 o 
   3  -6   3     2656.32     2461.04     51.03 o 
   4  -6   3     2855.08     2697.49     55.27 o 
   5  -6   3      826.69      762.28     42.87 o 
   6  -6   3     1794.91     1840.79     94.50 o 
   7  -6   3      351.33      287.26     55.59 o 
   8  -6   3      677.95      858.27     91.68 o 
   9  -6   3      590.91      805.50     96.46 o 
  10  -6   3       90.50       41.42     58.25 o 
 -10  -5   3       44.22        6.03     48.78 o 
  -9  -5   3      862.04      850.37     60.29 o 
  -8  -5   3      134.27      118.98     32.26 o 
  -7  -5   3     3919.17     4047.81    220.64 o 
  -6  -5   3      662.25      619.27     40.57 o 
  -5  -5   3     6665.22     7205.79    135.84 o 
  -4  -5   3    12752.94    13918.28    219.75 o 
  -3  -5   3     9597.77     9693.97    237.00 o 
  -2  -5   3     5676.25     5242.78     74.24 o 
   0  -5   3      138.23      152.75     26.07 o 
   1  -5   3       59.30       42.81     18.20 o 
   2  -5   3     6846.64     7472.52    125.13 o 
   3  -5   3     1026.58     1157.17     31.27 o 
   4  -5   3     4172.83     4128.70     70.53 o 
   5  -5   3     2794.61     2712.14     82.05 o 
   6  -5   3     2313.72     2599.55    110.79 o 
   7  -5   3     1996.54     1862.79    100.53 o 
   8  -5   3      811.30      830.08     76.57 o 
   9  -5   3     1171.94     1322.01    102.49 o 
  10  -5   3      169.54       90.43     57.39 o 
 -10  -4   3      230.89      169.12     58.88 o 
  -9  -4   3      404.93      398.82     46.02 o 
  -8  -4   3     1050.34     1045.32     83.81 o 
  -7  -4   3       72.56       21.44     24.66 o 
  -6  -4   3     2574.21     2810.57     77.46 o 
  -5  -4   3     1411.31     1434.91     51.14 o 
  -4  -4   3     3507.63     3717.38     86.83 o 
  -3  -4   3     4119.16     4447.05     83.69 o 
  -2  -4   3     7549.45     8454.31    131.84 o 
  -1  -4   3     6757.70     6092.70     96.99 o 
   0  -4   3     5834.77     6054.25     71.97 o 
   1  -4   3      498.51      536.46     19.10 o 
   2  -4   3     5045.93     5038.15     74.02 o 
   3  -4   3     5062.79     5306.38     85.48 o 
   4  -4   3     4055.90     4375.64     97.44 o 
   5  -4   3     3815.77     3918.62     84.04 o 
   6  -4   3      541.03      669.03     60.60 o 
   7  -4   3      270.25      520.35     64.83 o 
   8  -4   3      267.85      272.39     58.88 o 
   9  -4   3      368.89      434.77     76.65 o 
  10  -4   3      162.22       70.94     63.89 o 
 -10  -3   3      767.99      827.03     92.70 o 
  -9  -3   3      244.07      152.56     38.96 o 
  -8  -3   3      511.12      572.10     48.79 o 
  -7  -3   3      265.50      234.95     33.75 o 
  -6  -3   3     1933.14     1899.21     62.35 o 
  -5  -3   3      887.48     1015.68     57.98 o 
  -4  -3   3     2651.11     2445.95     60.53 o 
  -3  -3   3     7543.46     7894.41    133.49 o 
  -2  -3   3     1437.03     1199.06     30.95 o 
  -1  -3   3    23222.98    22857.64    350.94 o 
   0  -3   3     1022.25     1082.55     24.04 o 
   1  -3   3    21683.75    23043.42    272.89 o 
   2  -3   3      405.43      381.80     14.19 o 
   3  -3   3    12332.70    12698.90    159.44 o 
   4  -3   3     1708.15     1485.10     87.06 o 
   5  -3   3     2168.78     2022.67     55.57 o 
   6  -3   3     2042.58     2012.34     95.52 o 
   7  -3   3      425.03      431.88     59.82 o 
   8  -3   3      383.39      399.85     65.53 o 
   9  -3   3      361.13      489.97     76.34 o 
  10  -3   3      674.81      609.06     86.36 o 
 -10  -2   3      345.37      386.86     69.84 o 
  -9  -2   3      165.51       91.22     32.77 o 
  -8  -2   3     2200.76     2180.30     77.33 o 
  -7  -2   3     1278.22     1382.95     85.93 o 
  -6  -2   3     9094.83     9144.44    191.94 o 
  -5  -2   3     4360.90     4255.33     93.11 o 
  -4  -2   3     6186.39     6633.85    179.45 o 
  -3  -2   3     2163.43     1970.53     72.97 o 
  -2  -2   3    16675.17    18756.58    406.27 o 
  -1  -2   3    13790.89    13270.40    206.18 o 
   0  -2   3      128.56      118.81     10.53 o 
   1  -2   3     2252.85     2010.05     43.46 o 
   2  -2   3     1523.08     1568.86     38.33 o 
   3  -2   3     5522.95     6160.89    105.15 o 
   4  -2   3    10078.91    10381.53    165.30 o 
   5  -2   3    12940.63    13484.07    214.24 o 
   6  -2   3     2144.80     2240.72     99.59 o 
   7  -2   3     1950.01     1834.61     96.54 o 
   8  -2   3     1375.86     1331.17     89.65 o 
   9  -2   3      457.72      467.11     71.09 o 
  10  -2   3      438.07      367.05     80.72 o 
 -11  -1   3       65.80        7.67     50.58 o 
 -10  -1   3      394.64      321.40     66.79 o 
  -9  -1   3     1093.96     1020.09     58.97 o 
  -8  -1   3      208.99      175.84     41.22 o 
  -7  -1   3     6070.03     6016.61    133.54 o 
  -6  -1   3      699.01      656.95     39.70 o 
  -5  -1   3    10180.13    10845.26    275.13 o 
  -4  -1   3      861.38      704.73     47.84 o 
  -3  -1   3     5454.42     5669.34    151.89 o 
  -2  -1   3       38.47        5.25     13.00 o 
  -1  -1   3    31844.46    31663.08    365.32 o 
   0  -1   3     5944.64     6689.72     85.13 o 
   1  -1   3     6034.89     5590.83     91.37 o 
   2  -1   3     3763.49     4131.34     70.90 o 
   3  -1   3     2430.51     2502.91     49.59 o 
   4  -1   3    12195.21    12819.76    198.51 o 
   5  -1   3     1853.72     2022.61     85.81 o 
   6  -1   3     4548.94     4602.57    150.56 o 
   7  -1   3     1797.49     1841.26     96.54 o 
   8  -1   3      961.58      792.97     73.28 o 
   9  -1   3      645.06      682.42     83.85 o 
  10  -1   3      295.02      272.86     69.29 o 
 -11   0   3      467.48      532.41     92.39 o 
 -10   0   3      156.67      108.28     54.65 o 
  -9   0   3     1358.32     1277.78     65.99 o 
  -8   0   3      227.58      148.37     46.94 o 
  -7   0   3      794.65      901.93     51.57 o 
  -6   0   3      144.12      101.94     35.00 o 
  -5   0   3      575.68      517.69     54.49 o 
  -4   0   3     1011.90      899.92     52.30 o 
  -3   0   3     2257.51     2388.94     83.46 o 
  -2   0   3       53.26       25.99     13.47 o 
  -1   0   3     3240.02     2714.34     41.48 o 
   0   0   3    70730.55    66657.50    773.50 o 
   1   0   3    19515.65    19611.56    373.55 o 
   2   0   3    19677.99    18081.60    354.36 o 
   3   0   3     6761.16     6382.94    105.48 o 
   4   0   3      490.42      390.18    100.69 o 
   5   0   3        1.71       -8.92     13.46 o 
   6   0   3      153.80      215.44     27.62 o 
   7   0   3       40.52       35.39     39.77 o 
   8   0   3        3.68      -32.81     33.67 o 
   9   0   3      469.15      456.22     77.36 o 
  10   0   3       45.35        6.58     52.54 o 
 -11   1   3       65.25        1.80     52.38 o 
 -10   1   3      383.17      373.70     76.42 o 
  -9   1   3     1009.13      947.87     70.66 o 
  -8   1   3      238.74      202.38     36.92 o 
  -7   1   3     6179.13     6305.02    201.92 o 
  -6   1   3      802.22      835.49     64.05 o 
  -5   1   3    10082.62    10509.30    271.45 o 
  -4   1   3      899.66      788.67     50.81 o 
  -3   1   3     5752.78     5718.04    155.18 o 
  -2   1   3      128.79       43.92     16.52 o 
  -1   1   3    31557.40    31132.79    468.26 o 
   0   1   3     5704.80     6461.07     83.67 o 
   1   1   3     7043.42     6535.67    128.01 o 
   2   1   3     3659.44     4057.01    100.77 o 
   3   1   3     2454.17     2333.54     50.97 o 
   4   1   3    12016.82    12451.68    196.04 o 
   5   1   3     1830.10     1741.86     76.49 o 
   6   1   3     4530.56     4615.71    100.88 o 
   7   1   3     1686.42     1578.82     89.26 o 
   8   1   3      933.77      777.63     71.95 o 
   9   1   3      624.40      697.14     84.48 o 
  10   1   3      285.07      281.24     69.37 o 
 -10   2   3      315.29      334.12     47.89 o 
  -9   2   3      182.79      120.72     34.94 o 
  -8   2   3     2131.92     2062.52    110.79 o 
  -7   2   3     1264.15     1288.42     85.34 o 
  -6   2   3     9112.03     8989.99    252.34 o 
  -5   2   3     4437.82     4262.93    142.97 o 
  -4   2   3     5973.46     6070.29    173.42 o 
  -3   2   3     1885.03     1712.86     70.54 o 
  -2   2   3    15813.87    17728.73    390.61 o 
  -1   2   3    13683.09    13099.83    208.88 o 
   0   2   3       58.39       73.91     15.11 o 
   1   2   3     2089.70     1889.96     35.64 o 
   2   2   3     1746.66     1785.28     55.75 o 
   3   2   3     5760.69     6278.34    123.31 o 
   4   2   3    10277.32    10321.86    169.03 o 
   5   2   3    12650.54    12652.75    207.61 o 
   6   2   3     2180.78     2306.93     67.07 o 
   7   2   3     1926.60     1886.91     97.95 o 
   8   2   3     1355.11     1401.79     91.06 o 
   9   2   3      476.76      417.47     74.38 o 
  10   2   3      406.06      356.24     72.19 o 
 -10   3   3      790.60      868.27     91.49 o 
  -9   3   3      223.83      170.45     52.30 o 
  -8   3   3      539.54      568.97     70.86 o 
  -7   3   3      259.87      273.48     50.74 o 
  -6   3   3     1967.66     1867.49     97.01 o 
  -5   3   3      879.79     1077.81     68.35 o 
  -4   3   3     2580.78     2349.24     94.82 o 
  -3   3   3     7064.24     7065.96    188.38 o 
  -2   3   3     1601.63     1262.27     57.16 o 
  -1   3   3    24528.10    24323.69    358.54 o 
   0   3   3     1123.33     1159.72     33.82 o 
   3   3   3    12589.15    12699.13    269.65 o 
   4   3   3     1675.33     1446.41     45.78 o 
   5   3   3     2015.37     1841.02     56.93 o 
   6   3   3     2009.51     1770.86     60.13 o 
   7   3   3      444.54      509.86     62.17 o 
   8   3   3      386.60      476.66     69.13 o 
   9   3   3      334.95      384.82     69.13 o 
  10   3   3      700.65      703.40     93.48 o 
 -10   4   3      229.03      190.40     48.97 o 
  -9   4   3      440.69      487.39     75.95 o 
  -8   4   3     1063.97     1021.12     82.52 o 
  -7   4   3       95.61       70.54     38.60 o 
  -6   4   3     2667.04     2716.84    119.24 o 
  -5   4   3     1588.98     1557.99     83.85 o 
  -4   4   3     3293.60     3105.96    115.09 o 
  -3   4   3     3865.89     4082.30    130.20 o 
  -2   4   3     7672.58     8321.11    208.26 o 
  -1   4   3     6622.40     6103.51    110.47 o 
   0   4   3     4896.90     5013.23    138.43 o 
   1   4   3      529.91      550.73     35.47 o 
   4   4   3     4253.68     4319.38    129.50 o 
   5   4   3     3786.54     3843.57     89.20 o 
   6   4   3      610.16      670.73     43.60 o 
   7   4   3      219.95      263.78     49.72 o 
   8   4   3      276.25      354.28     61.30 o 
   9   4   3      407.94      408.23     70.23 o 
  10   4   3      148.82       68.19     60.05 o 
 -10   5   3       37.38       23.80     47.92 o 
  -9   5   3      828.24      882.54     84.09 o 
  -8   5   3      145.37       72.34     44.86 o 
  -7   5   3     4076.94     4020.68    161.37 o 
  -6   5   3      686.14      644.29     70.78 o 
  -5   5   3     6586.14     6424.65    198.48 o 
  -4   5   3    12904.74    13976.04    346.38 o 
  -3   5   3     9576.04     9271.46    241.62 o 
  -2   5   3     5485.49     5076.25    148.13 o 
  -1   5   3      234.83      468.36     32.26 o 
   0   5   3      120.94      258.06     25.37 o 
   1   5   3       66.80       58.72     19.42 o 
   5   5   3     2857.70     2718.95    104.45 o 
   6   5   3     2343.39     2460.89     74.39 o 
   7   5   3     2123.14     1993.00    104.68 o 
   8   5   3      776.94      780.99     84.95 o 
   9   5   3     1161.32     1257.34     98.57 o 
  10   5   3      183.61      153.46     59.19 o 
 -10   6   3      152.85      196.99     63.89 o 
  -9   6   3      498.32      634.11     84.17 o 
  -8   6   3      336.55      272.86     58.33 o 
  -7   6   3       78.38       35.94     37.58 o 
  -6   6   3     1852.76     1682.01     98.65 o 
  -5   6   3      650.82      526.69     56.37 o 
  -4   6   3     1590.02     1671.91     86.36 o 
  -3   6   3     7546.86     7162.11    202.55 o 
  -2   6   3    11857.27    13005.97    314.51 o 
  -1   6   3      935.55     1033.34     48.93 o 
   0   6   3    22708.05    23600.06    517.45 o 
   1   6   3     1238.98     1125.41     51.20 o 
   5   6   3      895.37      656.66     56.14 o 
   6   6   3     1734.06     1637.30     87.93 o 
   7   6   3      361.34      349.61     39.63 o 
   8   6   3      682.86      834.94     89.26 o 
   9   6   3      556.11      651.65     88.94 o 
  10   6   3       78.02       34.68     52.93 o 
 -10   7   3      698.19      800.88     98.73 o 
  -9   7   3      170.25      194.41     61.93 o 
  -8   7   3      329.29      415.82     70.00 o 
  -7   7   3      432.40      430.23     69.92 o 
  -6   7   3      725.67      700.97     68.66 o 
  -5   7   3     2543.62     2506.46    116.66 o 
  -4   7   3     2432.34     2298.04    104.60 o 
  -3   7   3     6719.43     6842.67    201.45 o 
  -1   7   3     9000.20     8940.50    221.57 o 
   0   7   3     4180.55     3897.99    111.10 o 
   1   7   3    14189.87    13558.81    315.92 o 
   5   7   3      720.84      782.95     62.79 o 
   6   7   3     1895.48     1876.03     96.15 o 
   7   7   3      535.72      526.69     57.08 o 
   8   7   3      151.89      193.00     61.23 o 
   9   7   3      108.77       25.84     52.22 o 
  10   7   3      481.43      412.07     79.39 o 
 -10   8   3      377.41      479.56     87.53 o 
  -9   8   3       60.97      -25.76     42.36 o 
  -8   8   3     1350.27     1339.78    101.39 o 
  -7   8   3      928.78      748.50     75.40 o 
  -6   8   3     4158.18     4087.39    165.91 o 
  -5   8   3     1830.55     1766.73    101.24 o 
  -4   8   3     4012.84     4037.59    150.87 o 
  -3   8   3     4009.77     4341.77    152.99 o 
  -1   8   3      701.49      581.18     40.64 o 
   0   8   3      426.65      443.54     34.53 o 
   1   8   3     1076.92     1410.09     60.60 o 
   2   8   3      596.71      643.82     44.94 o 
   6   8   3     2279.51     2286.21    113.76 o 
   7   8   3      861.81      870.72     76.42 o 
   8   8   3     1577.07     1581.48    110.24 o 
   9   8   3      417.00      372.14     76.10 o 
 -10   9   3      220.77      355.77     79.00 o 
  -9   9   3      667.70      769.09     95.99 o 
  -8   9   3      820.74      797.51     97.48 o 
  -7   9   3     1679.23     1686.63    111.18 o 
  -6   9   3       18.37       11.12     33.04 o 
  -5   9   3     3271.31     3338.42    145.16 o 
  -4   9   3     2065.96     2048.98    107.26 o 
  -3   9   3     3521.48     3913.50    149.15 o 
  -1   9   3     9350.25     9815.37    241.93 o 
   0   9   3       39.62       19.18     18.79 o 
   1   9   3     4208.19     4302.47    127.86 o 
   2   9   3      318.61      324.85     34.84 o 
   6   9   3      741.82      765.33     71.01 o 
   7   9   3      681.48      722.58     82.13 o 
   9   9   3      617.32      705.83    101.24 o 
  -9  10   3      825.02      802.29    102.33 o 
  -8  10   3      321.26      269.26     66.16 o 
  -7  10   3      499.95      551.35     79.70 o 
  -6  10   3      260.29      257.59     58.56 o 
  -5  10   3      493.47      432.42     66.71 o 
  -4  10   3     1059.75     1115.86     84.25 o 
  -1  10   3     1433.11     1490.42     66.71 o 
   0  10   3    11403.06    10757.81    258.53 o 
   1  10   3      142.04      220.01     31.00 o 
   2  10   3     6984.24     7052.11    189.63 o 
   6  10   3       88.80       85.34     44.55 o 
   7  10   3      332.75      332.13     69.13 o 
   9  10   3      367.47      617.98     92.39 o 
  -9  11   3      483.44      617.90     98.34 o 
  -8  11   3       61.74       32.96     45.80 o 
  -7  11   3     1104.63     1174.82    101.63 o 
  -6  11   3      567.05      660.57     85.18 o 
  -5  11   3     2301.00     2097.37    121.44 o 
  -4  11   3     2184.92     2157.18    120.03 o 
  -1  11   3     2756.61     2922.59    102.10 o 
   0  11   3      221.77      272.62     34.06 o 
   1  11   3     1281.94     1244.34     59.74 o 
   2  11   3      319.90      344.34     39.77 o 
   3  11   3      993.88      796.73     56.22 o 
   6  11   3     1397.17     1513.76    111.81 o 
   7  11   3      806.23      826.17     89.49 o 
   9  11   3      378.89      574.06     98.81 o 
  -9  12   3      251.06      237.31     77.51 o 
  -8  12   3      788.17      877.84     96.07 o 
  -7  12   3      133.66      130.99     60.37 o 
  -6  12   3     1775.04     1877.04    124.49 o 
  -5  12   3      561.33      628.08     87.69 o 
  -4  12   3     1388.37     1480.79    104.21 o 
  -1  12   3      543.05      525.99     44.94 o 
   0  12   3     2877.09     2906.15     98.42 o 
   1  12   3      384.26      470.40     40.32 o 
   2  12   3     2401.60     2184.98     85.65 o 
   3  12   3      904.20      949.95     59.90 o 
   6  12   3      722.11      858.58    104.37 o 
   7  12   3      915.96     1046.57    105.07 o 
  -8  13   3      464.62      566.15     94.35 o 
  -7  13   3      195.25      177.49     65.61 o 
  -6  13   3       47.97       50.74     53.63 o 
  -5  13   3      127.61       63.81     49.48 o 
  -4  13   3      402.00      504.77     77.98 o 
   0  13   3      379.09      347.16     38.13 o 
   1  13   3     5460.33     5437.90    155.10 o 
   6  13   3       83.43        3.91     57.70 o 
   7  13   3       52.97       -1.25     54.42 o 
  -8  14   3      344.98      386.86     88.71 o 
  -7  14   3      108.60      169.82     69.37 o 
  -6  14   3      655.56      897.26    110.00 o 
  -5  14   3      172.72      174.68     63.11 o 
  -4  14   3     2067.70     2105.82    133.49 o 
   7  14   3      320.79      439.55     95.36 o 
  -8  15   3       52.62      112.04     68.59 o 
  -7  15   3      676.44      619.39    103.35 o 
  -6  15   3      524.86      549.71    102.02 o 
  -5  15   3      985.17     1056.36    108.20 o 
  -4  15   3      111.29      177.96     63.34 o 
   7  15   3      444.05      755.39    122.22 o 
  -7  16   3      107.81      165.28     78.69 o 
  -6  16   3      162.90      158.16     70.78 o 
  -5  16   3      180.53      172.72     77.75 o 
   7  16   3      176.47      144.38     99.83 o 
  -7  17   3      105.67      195.89     80.33 o 
  -6  17   3      118.94       65.85     69.29 o 
  -5  17   3      442.78      391.47     94.97 o 
  -6  18   3      644.59      834.23    128.25 o 
  -5  18   3      127.18      218.91     81.11 o 
  -5  19   3      373.00      419.11    103.58 o 
  -1 -22   4      291.61      366.40     45.91 o 
   0 -22   4       81.36      112.59     35.22 o 
  -3 -21   4      119.96       48.35     40.62 o 
  -2 -21   4      583.14      587.75     52.59 o 
  -1 -21   4       49.18       19.89     30.32 o 
   0 -21   4      280.43      297.03     41.54 o 
   1 -21   4      189.09      197.83     38.66 o 
   2 -21   4      325.07      271.26     48.67 o 
   3 -21   4       31.69       28.78     40.79 o 
  -4 -20   4      184.96      121.12     66.00 o 
  -3 -20   4       68.47      -46.15     35.51 o 
  -2 -20   4       40.14      -20.07     25.12 o 
  -1 -20   4      258.99      199.61     36.34 o 
   0 -20   4       71.88       23.76     28.22 o 
   1 -20   4      291.24      265.10     42.13 o 
   2 -20   4      226.86      306.28     53.02 o 
   3 -20   4      486.89      504.29     58.95 o 
   4 -20   4        2.94      -38.34     38.60 o 
  -5 -19   4      349.16      431.41     86.36 o 
  -4 -19   4      243.33      337.06     80.02 o 
  -3 -19   4      218.14      203.29     47.24 o 
  -2 -19   4      194.56      218.42     38.32 o 
  -1 -19   4      124.22      123.67     32.68 o 
   0 -19   4      624.97      618.79     49.42 o 
   1 -19   4      118.13      133.10     33.21 o 
   2 -19   4      577.06      593.02     86.97 o 
   3 -19   4      171.88      224.23     36.64 o 
   4 -19   4      645.42      554.35     60.32 o 
   5 -19   4       23.56       32.25     37.37 o 
  -6 -18   4       38.38       47.68     58.49 o 
  -5 -18   4      575.84      695.42     97.09 o 
  -4 -18   4      203.76      207.79     65.92 o 
  -3 -18   4     1093.97     1066.63     72.48 o 
  -2 -18   4      283.28      227.43     35.28 o 
  -1 -18   4      675.81      747.99     60.73 o 
   0 -18   4      292.19      318.03     38.41 o 
   1 -18   4      513.04      505.13     45.68 o 
   2 -18   4      286.35      308.75     38.10 o 
   3 -18   4      240.62      256.21     48.91 o 
   4 -18   4        2.84        1.94     33.31 o 
   5 -18   4       93.81       40.98     38.67 o 
   6 -18   4       22.01      112.40     45.16 o 
  -7 -17   4      417.22      554.56     97.63 o 
  -6 -17   4       80.15       29.05     53.24 o 
  -5 -17   4      377.03      459.83     80.41 o 
  -4 -17   4      375.37      313.26     71.25 o 
  -3 -17   4      405.43      455.92     43.83 o 
  -2 -17   4      263.58      192.34     32.46 o 
  -1 -17   4      123.19      110.20     28.12 o 
   0 -17   4      631.20      565.02     44.32 o 
   1 -17   4      341.16      325.49     37.45 o 
   2 -17   4      668.72      642.28     47.34 o 
   3 -17   4      156.59      124.18     29.24 o 
   4 -17   4     1268.40     1134.75     69.88 o 
   5 -17   4       70.81       17.95     43.96 o 
   6 -17   4      651.45      641.70     65.33 o 
  -7 -16   4       45.36      -55.98     44.78 o 
  -6 -16   4      961.98      901.57     94.89 o 
  -5 -16   4      147.48      203.65     61.15 o 
  -4 -16   4      492.20      573.28     84.25 o 
  -3 -16   4      188.21      171.02     30.65 o 
  -2 -16   4      108.55      115.56     34.12 o 
  -1 -16   4     1037.82     1093.66    100.44 o 
   0 -16   4      486.69      647.67     45.91 o 
   1 -16   4     1124.94     1100.98     78.73 o 
   2 -16   4      402.86      397.14     41.12 o 
   3 -16   4     1518.25     1423.88     57.49 o 
   4 -16   4       90.54       73.41     36.61 o 
   5 -16   4     1528.46     1453.57     78.14 o 
   6 -16   4       11.72      -42.79     33.23 o 
   7 -16   4      234.05      185.25     68.27 o 
  -8 -15   4       55.12        3.76     50.58 o 
  -7 -15   4       13.64      -31.63     43.53 o 
  -6 -15   4      341.63      328.60     70.86 o 
  -5 -15   4      323.86      285.62     66.55 o 
  -4 -15   4     1376.59     1268.69     99.75 o 
  -3 -15   4      124.36      118.09     27.22 o 
  -2 -15   4     2694.48     2736.58     76.52 o 
  -1 -15   4     2534.68     2512.32     72.61 o 
   0 -15   4     1351.13     1414.88     60.20 o 
   1 -15   4     1128.54     1113.04     69.13 o 
   2 -15   4      598.87      603.57     43.00 o 
   3 -15   4       88.16      110.37     27.16 o 
   4 -15   4      345.14      423.37    126.64 o 
   5 -15   4       23.08       29.33     34.09 o 
   6 -15   4      138.75      114.37     39.85 o 
   7 -15   4       78.63       65.53     59.11 o 
  -8 -14   4      400.79      492.01     87.14 o 
  -7 -14   4       71.56       96.30     57.55 o 
  -6 -14   4      508.80      604.44     84.87 o 
  -5 -14   4      632.21      756.25     86.59 o 
  -4 -14   4      543.13      412.61     67.96 o 
  -3 -14   4     1179.11     1019.85     46.95 o 
  -2 -14   4      960.40      957.79     45.81 o 
  -1 -14   4     1885.48     1879.65     60.40 o 
   0 -14   4      518.02      567.26     39.58 o 
   1 -14   4     1988.41     1931.36     60.74 o 
   2 -14   4      295.53      279.07     38.77 o 
   3 -14   4     1492.54     1476.09     55.07 o 
   4 -14   4      253.14      263.81     41.33 o 
   5 -14   4      765.52      729.69     60.60 o 
   6 -14   4      235.90      195.55     58.29 o 
   7 -14   4      417.12      502.73     83.46 o 
   8 -14   4      221.17      197.69     79.78 o 
  -8 -13   4      177.49      211.16     65.92 o 
  -7 -13   4     1945.81     1997.46    124.33 o 
  -6 -13   4       86.93        2.19     42.91 o 
  -5 -13   4     1404.39     1434.29     98.96 o 
  -4 -13   4      341.40      341.13     60.76 o 
  -3 -13   4      514.77      488.35     50.74 o 
  -2 -13   4       60.79       68.76     20.82 o 
  -1 -13   4      570.73      547.28     41.89 o 
   0 -13   4     1135.96     1096.00     35.05 o 
   1 -13   4      985.57     1015.49     44.27 o 
   2 -13   4     2539.04     2373.12     65.70 o 
   3 -13   4      238.13      247.33     29.55 o 
   4 -13   4     2453.57     2260.50     84.04 o 
   5 -13   4        8.88      -31.22     24.42 o 
   6 -13   4     1857.74     1851.24     82.22 o 
   7 -13   4        9.66      -67.41     44.94 o 
   8 -13   4      319.24      293.92     83.38 o 
  -8 -12   4      279.18      435.63     76.81 o 
  -7 -12   4      429.31      688.45     86.83 o 
  -6 -12   4       98.34      107.66     46.74 o 
  -5 -12   4      488.71      619.39     74.30 o 
  -4 -12   4      882.15      747.01     68.66 o 
  -3 -12   4     2667.89     2557.08     74.80 o 
  -2 -12   4      985.82      955.62     31.64 o 
  -1 -12   4     3991.26     3863.09     65.41 o 
   0 -12   4     1480.76     1436.74     37.88 o 
   1 -12   4     1504.28     1482.38     50.21 o 
   2 -12   4     1229.59     1160.50     68.98 o 
   3 -12   4     1266.67     1331.32     65.95 o 
   4 -12   4       39.20       45.38     20.87 o 
   5 -12   4      850.68      801.18     87.10 o 
   6 -12   4       55.26      -14.64     50.11 o 
   7 -12   4      254.14      181.02     67.65 o 
   8 -12   4      276.79      321.95     81.27 o 
  -8 -11   4      213.85      248.90     65.38 o 
  -7 -11   4      653.32      726.19     84.87 o 
  -6 -11   4      257.36      257.75     60.29 o 
  -5 -11   4      199.66      204.78     31.41 o 
  -4 -11   4     2918.73     2972.40    180.55 o 
  -3 -11   4      293.45      321.32     25.98 o 
  -2 -11   4     4437.24     4322.23     69.25 o 
  -1 -11   4      982.08      975.96     29.22 o 
   0 -11   4     4419.90     4409.41    121.52 o 
   1 -11   4     2158.99     2074.34     56.58 o 
   2 -11   4      473.30      487.75     32.10 o 
   3 -11   4      773.07      715.69     35.98 o 
   4 -11   4     2061.81     2083.14     60.19 o 
   5 -11   4        4.57        1.04     24.77 o 
   6 -11   4      541.58      555.42     74.93 o 
   7 -11   4      921.09     1084.62     96.85 o 
   8 -11   4      578.30      737.62    100.45 o 
   9 -11   4      296.29      212.73     72.74 o 
  -9 -10   4      172.86      152.60     57.78 o 
  -8 -10   4     1910.57     1877.75    116.27 o 
  -7 -10   4      907.95      871.93     51.98 o 
  -6 -10   4     2022.89     2086.89     71.30 o 
  -5 -10   4      101.78       65.51     28.34 o 
  -4 -10   4     2942.84     3092.78     86.79 o 
  -3 -10   4       77.45       62.79     16.68 o 
  -2 -10   4       26.55       46.85     12.77 o 
  -1 -10   4      636.11      638.49     23.08 o 
   0 -10   4      924.73      815.55     34.82 o 
   1 -10   4     3467.94     3336.41     71.64 o 
   2 -10   4      542.42      573.23     30.42 o 
   3 -10   4     3180.83     3168.13     71.00 o 
   4 -10   4      266.48      210.91     25.05 o 
   5 -10   4     3561.24     3425.45    201.41 o 
   6 -10   4      175.01      180.31     53.48 o 
   7 -10   4     1794.34     1941.95    113.92 o 
   8 -10   4      104.71       91.84     55.51 o 
   9 -10   4      213.68      119.63     66.55 o 
  -9  -9   4      379.10      390.45     71.48 o 
  -8  -9   4       80.89       60.83     32.45 o 
  -7  -9   4      415.89      479.41     45.91 o 
  -6  -9   4      780.04      731.29     43.81 o 
  -5  -9   4     2446.41     2492.45     72.43 o 
  -4  -9   4     3113.10     3139.27     77.15 o 
  -3  -9   4      880.85      878.96     50.12 o 
  -2  -9   4     5727.18     5314.30     83.84 o 
  -1  -9   4     1006.76      983.64     27.19 o 
   0  -9   4     4738.12     4348.15     81.06 o 
   1  -9   4     1907.66     1700.99     47.12 o 
   2  -9   4     3872.41     3697.16     73.93 o 
   3  -9   4     1193.07     1152.16     39.78 o 
   4  -9   4     3460.05     3330.61     86.20 o 
   5  -9   4      325.05      282.24     37.01 o 
   6  -9   4     1671.72     1501.85     92.86 o 
   7  -9   4       85.04       -3.76     41.42 o 
   8  -9   4      710.76      650.79     88.00 o 
   9  -9   4      247.88      192.84     72.66 o 
 -10  -8   4      206.33      179.30     62.09 o 
  -9  -8   4       23.75      -24.66     29.58 o 
  -8  -8   4      478.86      512.97     49.26 o 
  -7  -8   4        2.38      -21.97     24.00 o 
  -6  -8   4      116.69      120.79     27.78 o 
  -5  -8   4     4946.44     5367.03    113.08 o 
  -4  -8   4      196.63      165.29     23.77 o 
  -3  -8   4    10276.02    10553.94    242.45 o 
  -2  -8   4     4576.04     4599.81     73.70 o 
  -1  -8   4    11002.64    11099.37    127.09 o 
   0  -8   4     7834.03     7361.97     93.83 o 
   1  -8   4     1866.40     1854.22     47.48 o 
   2  -8   4     5270.27     5280.93     91.15 o 
   3  -8   4      377.08      350.01     26.66 o 
   4  -8   4       64.40       91.82     17.68 o 
   5  -8   4      230.79      230.79     70.11 o 
   6  -8   4      101.67      114.55     43.61 o 
   7  -8   4      683.55      755.00     84.17 o 
   8  -8   4      830.03      846.13     94.03 o 
   9  -8   4      408.05      463.66     87.69 o 
 -10  -7   4      172.34      133.57     61.70 o 
  -9  -7   4      972.60      912.88     59.36 o 
  -8  -7   4      390.04      403.22     74.34 o 
  -7  -7   4     1732.70     1866.27     69.39 o 
  -6  -7   4       35.89       -3.65     23.88 o 
  -5  -7   4     1904.55     1888.69     59.57 o 
  -4  -7   4     2841.45     3082.81     72.29 o 
  -3  -7   4     3556.18     3383.11     72.22 o 
  -2  -7   4     1665.83     1647.05     43.80 o 
  -1  -7   4     1970.57     1864.88     48.62 o 
   0  -7   4      437.04      545.18     28.14 o 
   1  -7   4     3464.94     3536.09     66.40 o 
   2  -7   4     5937.22     6168.10     98.07 o 
   3  -7   4     1542.93     1615.58     42.63 o 
   4  -7   4     5898.35     5594.88     93.36 o 
   5  -7   4      151.96      236.29     49.25 o 
   6  -7   4     1292.82     1286.78     83.46 o 
   7  -7   4       46.81       -6.34     38.83 o 
   8  -7   4     1226.18     1296.96     95.36 o 
   9  -7   4      193.77      198.48     67.65 o 
 -10  -6   4      731.30      734.25     89.65 o 
  -9  -6   4      359.76      318.38     45.76 o 
  -8  -6   4     1467.16     1545.45     66.75 o 
  -7  -6   4      663.79      640.99     43.75 o 
  -6  -6   4     2373.00     2628.85    116.31 o 
  -5  -6   4     4133.53     4108.17     92.25 o 
  -4  -6   4     1784.04     1848.02     52.63 o 
  -3  -6   4     5557.82     5570.99    101.18 o 
  -2  -6   4      770.55      695.60     23.07 o 
  -1  -6   4     8676.93     8781.47    111.45 o 
   0  -6   4     5836.35     6163.38     78.86 o 
   1  -6   4     4977.73     5761.34     89.31 o 
   2  -6   4     4908.65     4861.63     79.84 o 
   3  -6   4    10842.98    11561.83    156.52 o 
   4  -6   4      774.41      686.84     35.48 o 
   5  -6   4     5806.64     5997.63    177.96 o 
   6  -6   4      126.37      152.83     48.23 o 
   7  -6   4     1511.33     1481.34     93.09 o 
   8  -6   4     1068.91     1152.35     90.51 o 
   9  -6   4      334.11      294.70     74.54 o 
  10  -6   4      159.40      154.95     63.03 o 
 -10  -5   4      120.21       72.34     56.14 o 
  -9  -5   4      153.86       56.23     34.44 o 
  -8  -5   4       38.13       11.35     26.28 o 
  -7  -5   4      302.54      303.53     37.12 o 
  -6  -5   4     2437.83     2576.20    147.94 o 
  -5  -5   4      175.11      152.51     23.88 o 
  -4  -5   4     7387.03     7735.42    179.41 o 
  -3  -5   4      357.30      432.19     51.95 o 
  -2  -5   4    17389.13    17310.86    205.91 o 
  -1  -5   4     9737.63     9500.48    128.47 o 
   0  -5   4     9354.60     9225.51    108.03 o 
   1  -5   4     4749.09     4451.43     71.08 o 
   2  -5   4     4313.92     4401.99     70.92 o 
   3  -5   4     3808.80     3507.27     60.70 o 
   4  -5   4      113.93      129.17     16.37 o 
   5  -5   4      565.52      676.55     64.20 o 
   6  -5   4      164.02       96.38     41.50 o 
   7  -5   4     1701.49     1882.29    103.04 o 
   8  -5   4       18.89       23.72     43.45 o 
   9  -5   4      592.71      634.27     84.17 o 
  10  -5   4      507.41      389.60     77.43 o 
 -10  -4   4      538.94      512.99     80.17 o 
  -9  -4   4      308.48      206.82    116.23 o 
  -8  -4   4     1404.10     1369.50     61.26 o 
  -7  -4   4      798.60      667.94     43.18 o 
  -6  -4   4     2848.97     2794.79     77.84 o 
  -5  -4   4     2300.60     2344.11     65.30 o 
  -4  -4   4     3950.01     3973.23     83.84 o 
  -3  -4   4     5754.54     6153.68    217.97 o 
  -2  -4   4      102.99      101.19     15.03 o 
  -1  -4   4     5367.56     4643.40     70.66 o 
   0  -4   4     1514.81     1595.33     42.24 o 
   1  -4   4     4744.44     4593.77     69.96 o 
   2  -4   4     2768.15     2881.46     54.29 o 
   3  -4   4     3324.15     3522.49     57.96 o 
   4  -4   4      635.42      615.95     26.20 o 
   5  -4   4     4959.77     5184.15    156.90 o 
   6  -4   4      534.59      550.34     63.11 o 
   7  -4   4     2343.33     2625.70    120.50 o 
   8  -4   4      740.23      868.76     82.44 o 
   9  -4   4      432.58      556.91     79.94 o 
  10  -4   4       87.95       37.50     53.79 o 
 -10  -3   4      313.79      252.03     62.87 o 
  -9  -3   4     1250.51     1256.77     64.61 o 
  -8  -3   4      819.06      768.56     49.26 o 
  -7  -3   4     3705.97     3938.83    126.88 o 
  -6  -3   4       50.86       -1.25     21.20 o 
  -5  -3   4     4666.74     4488.30     97.46 o 
  -4  -3   4     2021.48     2261.04     58.68 o 
  -3  -3   4      627.92      722.02     40.75 o 
  -2  -3   4      895.27      678.37     27.67 o 
  -1  -3   4     1204.28     1089.78     26.05 o 
   0  -3   4     8420.41     7938.17    104.93 o 
   1  -3   4      762.31      897.25     31.12 o 
   2  -3   4    16715.32    17859.89    215.58 o 
   3  -3   4     1779.23     1672.23     32.20 o 
   4  -3   4     6434.88     6522.85    112.27 o 
   5  -3   4      164.75      173.50     38.52 o 
   6  -3   4     4598.19     4762.21    156.67 o 
   7  -3   4      399.47      506.49     66.71 o 
   8  -3   4     1444.76     1593.46    102.57 o 
   9  -3   4       85.44       43.69     50.42 o 
  10  -3   4      104.69       -3.52     50.81 o 
 -10  -2   4      460.29      403.33     51.31 o 
  -9  -2   4       31.59       19.36     28.70 o 
  -8  -2   4      438.13      439.29     47.88 o 
  -7  -2   4      251.51      304.48     35.84 o 
  -6  -2   4      815.33      838.88     43.99 o 
  -5  -2   4    10118.22    10110.08    263.07 o 
  -4  -2   4      951.29      926.78     55.59 o 
  -3  -2   4    10911.96    10654.15    256.73 o 
  -2  -2   4     6448.61     6144.60    112.35 o 
  -1  -2   4    13451.51    14063.73    173.57 o 
   0  -2   4     5727.50     6102.51     82.94 o 
   1  -2   4    15241.13    16326.08    241.80 o 
   2  -2   4     3216.33     3070.85     60.37 o 
   3  -2   4      450.01      470.61     31.79 o 
   4  -2   4      188.17      152.77     30.54 o 
   5  -2   4     1056.80     1015.74     63.54 o 
   6  -2   4     2165.15     2185.76    102.49 o 
   7  -2   4      580.68      517.69     64.52 o 
   8  -2   4      755.45      853.26     85.97 o 
   9  -2   4      591.59      704.58     89.18 o 
  10  -2   4      438.95      364.15     79.39 o 
 -10  -1   4      291.36      328.95     54.02 o 
  -9  -1   4      865.91      817.35     55.54 o 
  -8  -1   4      202.85      140.05     56.29 o 
  -7  -1   4     2825.75     2665.87    149.97 o 
  -6  -1   4     1637.21     1758.19     91.53 o 
  -5  -1   4     2481.45     2363.18     99.36 o 
  -4  -1   4     7483.12     7411.48    199.73 o 
  -3  -1   4       87.82       51.36     19.42 o 
  -2  -1   4    11167.87    12696.16    284.92 o 
  -1  -1   4    14481.98    14210.85    172.87 o 
   1  -1   4     8215.43     8260.84    126.79 o 
   2  -1   4     1649.85     1672.84     38.33 o 
   3  -1   4     3995.77     3699.75    106.09 o 
   4  -1   4    12111.21    12415.02    268.28 o 
   5  -1   4      588.54      514.63     27.91 o 
   6  -1   4     2901.61     2842.89    114.62 o 
   7  -1   4      547.54      514.63     63.65 o 
   8  -1   4      438.21      414.57     63.50 o 
   9  -1   4      591.45      650.32     82.37 o 
  10  -1   4      449.95      430.54     78.29 o 
 -10   0   4      595.63      663.83     60.53 o 
  -9   0   4      816.52      803.59     56.00 o 
  -8   0   4     2358.57     2369.74     82.18 o 
  -7   0   4      375.28      351.31     55.82 o 
  -6   0   4    13352.54    13186.75    336.90 o 
  -5   0   4      433.58      455.21     51.28 o 
  -4   0   4     2539.46     2500.04     95.83 o 
  -3   0   4       56.96       86.36     22.47 o 
  -2   0   4     3533.14     2934.36     66.47 o 
   1   0   4    10329.10    12077.13    175.90 o 
   2   0   4      678.92      736.36     36.33 o 
   3   0   4    11841.39    12844.20    193.13 o 
   4   0   4       35.67       87.19     20.43 o 
   5   0   4    11021.70    11428.17    186.74 o 
   6   0   4       16.26       16.44     31.79 o 
   7   0   4     3005.97     2937.94    124.10 o 
   8   0   4        0.51      -16.60     38.05 o 
   9   0   4      476.47      402.36     70.00 o 
  10   0   4        8.98      -47.76     42.04 o 
 -10   1   4      276.30      263.81     54.53 o 
  -9   1   4      875.36      937.98     63.66 o 
  -8   1   4      203.99      167.71     50.66 o 
  -7   1   4     2785.48     2476.39    116.35 o 
  -6   1   4     1710.69     1803.37     93.56 o 
  -5   1   4     2326.66     2237.04     97.87 o 
  -4   1   4     7404.22     7010.38    194.09 o 
  -3   1   4       65.32       33.75     19.42 o 
  -2   1   4    10859.46    12218.81    204.35 o 
  -1   1   4    14483.50    13928.62    171.47 o 
   1   1   4     8352.16     8091.11    121.98 o 
   2   1   4     2086.00     2070.28     61.85 o 
   3   1   4     4285.55     3961.24     73.18 o 
   4   1   4    11710.90    11635.15    315.14 o 
   5   1   4      625.58      646.41     51.20 o 
   6   1   4     2884.57     2666.88    110.94 o 
   7   1   4      518.48      592.07     67.73 o 
   8   1   4      442.67      345.12     63.18 o 
   9   1   4      629.39      724.78     86.05 o 
  10   1   4      438.15      324.77     77.75 o 
 -10   2   4      424.58      423.50     54.47 o 
  -9   2   4       21.07       -8.43     28.13 o 
  -8   2   4      469.46      430.62     64.91 o 
  -7   2   4      269.29      320.54     56.69 o 
  -6   2   4      803.38      873.77     67.41 o 
  -5   2   4    10416.04    10502.57    277.56 o 
  -4   2   4     1022.20      899.22     57.70 o 
  -3   2   4    11280.72    10989.25    268.79 o 
  -2   2   4     5973.02     5620.42    111.47 o 
  -1   2   4    13186.29    14060.48    224.71 o 
   0   2   4     5582.24     5972.02     86.49 o 
   1   2   4    15200.11    16495.41    238.11 o 
   2   2   4     2891.35     2714.88     78.61 o 
   3   2   4      499.80      510.72     36.64 o 
   4   2   4      171.03      172.31     39.50 o 
   5   2   4     1064.17      979.75     39.35 o 
   6   2   4     2124.35     2081.32     97.95 o 
   7   2   4      598.59      633.33     67.73 o 
   8   2   4      794.37      878.78     80.57 o 
   9   2   4      596.24      685.86     87.93 o 
  10   2   4      489.25      382.78     83.15 o 
 -10   3   4      296.85      208.33     46.53 o 
  -9   3   4     1245.15     1266.73     96.54 o 
  -8   3   4      797.35      651.88     69.37 o 
  -7   3   4     3648.58     3894.16    155.10 o 
  -6   3   4       47.32       48.86     30.46 o 
  -5   3   4     4665.11     4338.25    150.48 o 
  -4   3   4     1978.20     1988.30     88.79 o 
  -3   3   4      659.46      699.88     49.40 o 
  -2   3   4      999.31      725.85     31.66 o 
  -1   3   4     1168.27     1059.99     61.30 o 
   0   3   4     8267.00     7720.24    133.11 o 
   1   3   4      660.36      760.03     19.30 o 
   2   3   4    16259.06    17337.48    347.00 o 
   3   3   4     1847.44     1725.39     65.38 o 
   4   3   4     6805.59     6729.60    169.27 o 
   5   3   4      157.65      145.22     22.82 o 
   6   3   4     4483.85     4419.75    148.13 o 
   7   3   4      392.84      369.94     57.55 o 
   8   3   4     1372.46     1158.69     85.58 o 
   9   3   4      105.30       78.45     50.89 o 
  10   3   4       98.70       46.74     59.58 o 
 -10   4   4      548.37      549.79     85.58 o 
  -9   4   4      278.37      243.42     63.50 o 
  -8   4   4     1385.50     1289.05     92.54 o 
  -7   4   4      830.55      784.12     71.64 o 
  -6   4   4     2760.74     2430.20    114.31 o 
  -5   4   4     2424.78     2461.52    107.97 o 
  -4   4   4     3734.05     3446.62    126.21 o 
  -3   4   4     5660.42     5752.88    167.86 o 
  -2   4   4      147.60      114.46     19.50 o 
  -1   4   4     5773.24     5014.85     95.44 o 
   0   4   4     1767.96     1969.00     46.62 o 
   1   4   4     4480.08     4358.04     77.96 o 
   2   4   4     2850.38     3052.09     83.62 o 
   3   4   4     3484.90     3668.67    103.74 o 
   4   4   4      679.23      693.54     48.39 o 
   5   4   4     4980.03     4816.72    102.90 o 
   6   4   4      542.26      521.54     37.21 o 
   7   4   4     2194.38     2084.21    104.45 o 
   8   4   4      759.37      895.30     81.74 o 
   9   4   4      477.53      396.64     71.56 o 
  10   4   4      107.46       57.78     60.76 o 
 -10   5   4      125.20      215.62     66.47 o 
  -9   5   4      149.87       46.90     46.82 o 
  -8   5   4       42.09      -16.76     35.94 o 
  -7   5   4      320.75      365.79     59.90 o 
  -6   5   4     2494.57     2448.91    116.74 o 
  -5   5   4      159.71      152.83     40.64 o 
  -4   5   4     7304.76     7096.81    207.87 o 
  -3   5   4      434.74      567.33     49.17 o 
  -2   5   4    17767.36    17451.31    284.05 o 
  -1   5   4    10360.10    10024.56    168.94 o 
   0   5   4     9752.46     9353.82    226.19 o 
   1   5   4     4400.60     4032.43    123.78 o 
   4   5   4      112.44      178.75     31.47 o 
   5   5   4      547.21      543.02     34.96 o 
   6   5   4      176.48      183.43     28.45 o 
   7   5   4     1717.02     1755.53     98.96 o 
   8   5   4       13.03       32.49     41.03 o 
   9   5   4      598.64      599.43     84.09 o 
  10   5   4      504.84      683.44     95.83 o 
 -10   6   4      733.68      641.78     94.89 o 
  -9   6   4      355.90      247.49     64.05 o 
  -8   6   4     1474.67     1501.46    105.78 o 
  -7   6   4      686.24      624.32     75.55 o 
  -6   6   4     2436.66     2401.62    118.85 o 
  -5   6   4     3923.91     3641.11    142.65 o 
  -4   6   4     1813.95     1862.01     92.62 o 
  -3   6   4     5555.51     5486.44    170.21 o 
  -2   6   4      864.45      788.48     55.16 o 
  -1   6   4     8498.34     8597.90    244.40 o 
   0   6   4     5844.63     6118.44    163.95 o 
   1   6   4     4775.64     5402.43    154.79 o 
   5   6   4     5920.19     6095.73    184.07 o 
   6   6   4      115.96       84.39     25.48 o 
   7   6   4     1572.55     1584.06     92.78 o 
   8   6   4     1043.46     1020.03     83.62 o 
   9   6   4      325.47      371.04     71.80 o 
  10   6   4      182.26      155.42     66.79 o 
 -10   7   4      182.56      262.68     70.39 o 
  -9   7   4      991.51     1033.26     94.74 o 
  -8   7   4      414.39      500.07     79.23 o 
  -7   7   4     1808.76     1696.42    106.01 o 
  -6   7   4       31.02       10.10     31.63 o 
  -5   7   4     2101.53     1933.81    103.66 o 
  -4   7   4     2710.48     2824.49    120.18 o 
  -3   7   4     3473.61     3397.69    127.62 o 
  -2   7   4     1797.54     1745.34     65.42 o 
  -1   7   4     1966.87     1889.02     75.16 o 
   0   7   4      413.47      556.52     40.56 o 
   1   7   4     3438.95     3558.43    112.67 o 
   2   7   4     5987.30     6309.64    178.20 o 
   6   7   4     1384.26     1349.97     57.30 o 
   7   7   4       66.59       66.24     45.10 o 
   8   7   4     1146.22     1017.13     86.75 o 
   9   7   4      205.69      244.52     65.30 o 
 -10   8   4      181.96      128.87     66.47 o 
  -9   8   4       22.16       11.04     50.97 o 
  -8   8   4      496.99      542.04     80.41 o 
  -7   8   4        5.58      -21.69     36.09 o 
  -6   8   4      138.71      173.11     47.13 o 
  -5   8   4     4821.03     4882.40    179.77 o 
  -4   8   4      164.25      147.51     39.15 o 
  -3   8   4    10095.19    10395.69    280.30 o 
  -2   8   4     4499.72     4530.80    104.89 o 
  -1   8   4    11040.17    10939.45    271.53 o 
   0   8   4     7578.41     7056.57    188.22 o 
   1   8   4     1927.46     2055.87     78.53 o 
   2   8   4     5137.15     5390.92    158.23 o 
   6   8   4      122.90      177.49     46.43 o 
   7   8   4      647.64      538.83     73.44 o 
   8   8   4      822.75      845.04     81.97 o 
   9   8   4      447.27      533.58     84.32 o 
 -10   9   4      220.93      243.81     71.25 o 
  -9   9   4      361.36      338.55     74.85 o 
  -8   9   4      105.73       87.77     53.32 o 
  -7   9   4      457.04      456.77     73.05 o 
  -6   9   4      861.69      781.23     76.57 o 
  -5   9   4     2387.77     2407.57    122.84 o 
  -4   9   4     3091.54     3053.50    133.88 o 
  -3   9   4      865.55      765.88     66.00 o 
  -1   9   4      921.76      889.82     53.87 o 
   0   9   4     4754.43     4298.63    130.52 o 
   1   9   4     1836.61     1656.49     72.19 o 
   2   9   4     3961.69     3829.33    125.90 o 
   6   9   4     1531.18     1545.23     98.73 o 
   8   9   4      717.10      863.91     92.07 o 
   9   9   4      234.82      232.07     73.36 o 
  -9  10   4      156.07      248.04     70.62 o 
  -8  10   4     1902.64     1747.00    123.16 o 
  -7  10   4      953.24      873.54     88.24 o 
  -6  10   4     2055.87     1951.66    118.30 o 
  -5  10   4       87.80       18.16     34.84 o 
  -4  10   4     2943.40     2856.59    133.26 o 
  -3  10   4       93.10      114.31     39.23 o 
  -1  10   4      633.65      701.60     48.54 o 
   0  10   4      943.05      890.68     53.16 o 
   1  10   4     3597.08     3496.97    114.23 o 
   2  10   4      544.70      566.70     47.29 o 
   3  10   4     3322.47     3201.87    119.24 o 
   6  10   4      155.32      154.71     51.91 o 
   8  10   4      105.92       77.28     57.08 o 
   9  10   4      209.78      211.71     66.00 o 
  -9  11   4      418.48      401.89     80.33 o 
  -8  11   4      227.67      227.53     67.33 o 
  -7  11   4      652.81      612.58     88.63 o 
  -6  11   4      224.72      277.16     65.92 o 
  -5  11   4      219.98      136.94     51.52 o 
  -4  11   4     3064.13     3096.88    145.47 o 
  -3  11   4      239.15      237.16     52.77 o 
  -1  11   4     1005.09      949.01     57.70 o 
   0  11   4     4430.25     4597.56    142.34 o 
   1  11   4     2146.81     2053.99     84.79 o 
   2  11   4      473.02      465.31     44.55 o 
   3  11   4      844.77      851.22     60.91 o 
   6  11   4      555.33      758.60     97.48 o 
   7  11   4      906.14      963.03     97.16 o 
   8  11   4      581.63      710.76     90.90 o 
   9  11   4      292.49      424.36     86.99 o 
  -9  12   4      119.44       67.18     57.00 o 
  -8  12   4      295.97      278.18     71.17 o 
  -7  12   4      395.79      410.27     81.58 o 
  -6  12   4      101.29      143.12     57.31 o 
  -5  12   4      559.25      625.81     82.44 o 
  -4  12   4      842.91     1117.90     91.76 o 
  -3  12   4     2637.86     2660.62    133.57 o 
  -1  12   4     3878.60     3997.11    131.54 o 
   0  12   4     1398.95     1424.50     70.86 o 
   1  12   4     1587.75     1532.62     72.19 o 
   2  12   4     1216.23     1201.51     66.08 o 
   3  12   4     1165.86     1162.60     70.47 o 
   7  12   4      239.14      275.60     72.97 o 
  -8  13   4      170.73      243.42     78.29 o 
  -7  13   4     1950.78     1911.26    138.35 o 
  -6  13   4       82.74       32.49     47.29 o 
  -5  13   4     1456.43     1359.98    108.05 o 
  -4  13   4      367.08      305.66     64.12 o 
  -1  13   4      556.45      569.60     48.93 o 
   0  13   4     1165.98     1153.28     63.42 o 
   1  13   4      991.70     1054.24     60.99 o 
   2  13   4     2539.58     2444.60     98.34 o 
   3  13   4      269.35      278.96     45.80 o 
   4  13   4     2475.40     2310.09    105.46 o 
   7  13   4        7.44      -39.85     58.25 o 
  -8  14   4      392.26      394.92     87.69 o 
  -7  14   4       66.72       24.90     56.37 o 
  -6  14   4      496.84      565.21     93.72 o 
  -5  14   4      617.83      585.65     89.80 o 
  -4  14   4      539.84      626.83     84.64 o 
   7  14   4      433.07      719.45    120.18 o 
  -8  15   4       52.92      -17.54     61.07 o 
  -7  15   4       11.32      -32.49     51.91 o 
  -6  15   4      336.14      287.58     79.55 o 
  -5  15   4      316.84      360.16     82.44 o 
  -4  15   4     1394.43     1415.73    115.72 o 
   7  15   4       79.09      -16.99     70.23 o 
  -7  16   4       46.65       -6.73     60.76 o 
  -6  16   4      949.66     1068.49    117.21 o 
  -5  16   4      150.99      140.23     67.26 o 
  -4  16   4      533.85      549.08     92.86 o 
   7  16   4      246.55      356.56    116.50 o 
  -7  17   4      395.99      495.45    108.83 o 
  -6  17   4       75.83       72.66     65.45 o 
  -5  17   4      382.72      573.04    110.16 o 
  -4  17   4      377.04      388.97     87.85 o 
  -6  18   4       42.95        7.75     63.50 o 
  -5  18   4      577.16      579.70    112.28 o 
  -4  18   4      196.91       74.77     60.29 o 
  -5  19   4      350.41      230.03     88.16 o 
  -4  19   4      230.64      322.58     90.59 o 
  -4  20   4      187.52      289.07     90.12 o 
  -3 -21   5       30.83       63.34     59.03 o 
  -2 -21   5      176.23      148.69     37.85 o 
  -1 -21   5      382.68      405.65     48.38 o 
   0 -21   5       77.72       18.17     29.00 o 
   1 -21   5      377.80      320.82     42.90 o 
   2 -21   5      214.48      205.29     67.96 o 
  -4 -20   5       52.58       99.12     61.93 o 
  -3 -20   5      599.51      491.49     70.70 o 
  -2 -20   5      161.76      138.80     36.92 o 
  -1 -20   5      537.38      666.96     53.33 o 
   0 -20   5       44.48        0.54     27.39 o 
   1 -20   5      255.08      245.90     39.04 o 
   2 -20   5      235.64      187.07     35.72 o 
   3 -20   5       42.89       -2.11     34.46 o 
  -5 -19   5       57.64      101.00     62.01 o 
  -4 -19   5      545.82      709.04     99.36 o 
  -3 -19   5       24.60      -30.73     32.62 o 
  -2 -19   5      355.70      335.33     41.84 o 
  -1 -19   5      251.42      236.69     39.08 o 
   0 -19   5      479.41      423.06     44.37 o 
   1 -19   5      444.55      512.93     48.49 o 
   2 -19   5       74.26      110.50     32.20 o 
   3 -19   5      251.66      221.62     45.17 o 
   4 -19   5       82.71      116.21     51.40 o 
  -6 -18   5       83.31      118.93     62.71 o 
  -5 -18   5      344.19      421.38     82.68 o 
  -4 -18   5       17.65       -6.66     50.42 o 
  -3 -18   5      127.58       95.85     37.18 o 
  -2 -18   5      111.59       59.48     27.40 o 
  -1 -18   5      328.92      241.43     36.17 o 
   0 -18   5     1186.22     1090.86     54.45 o 
   1 -18   5      119.43       43.23     27.78 o 
   2 -18   5      761.83      888.37     54.06 o 
   3 -18   5      318.33      314.29     50.27 o 
   4 -18   5      800.58      820.33     64.59 o 
   5 -18   5      436.56      398.65     57.17 o 
  -6 -17   5      408.82      463.82     87.85 o 
  -5 -17   5      456.37      718.98     98.57 o 
  -4 -17   5      711.80      860.93    100.84 o 
  -3 -17   5      352.74      376.46     49.58 o 
  -2 -17   5     1142.95     1202.61     56.25 o 
  -1 -17   5       45.77       14.31     23.14 o 
   0 -17   5      245.04      267.92     35.55 o 
   1 -17   5      335.41      287.12     41.27 o 
   2 -17   5      298.75      264.03     34.54 o 
   3 -17   5      658.35      588.05     76.73 o 
   4 -17   5      159.22      117.37     40.62 o 
   5 -17   5      190.69      141.22     43.14 o 
   6 -17   5       81.96       41.36     35.92 o 
  -7 -16   5      198.30      196.83     76.49 o 
  -6 -16   5      179.34      336.51     73.28 o 
  -5 -16   5     1202.05     1357.48    111.96 o 
  -4 -16   5      655.36      768.93     96.77 o 
  -3 -16   5     1211.62     1098.78     63.11 o 
  -2 -16   5       27.34       13.84     22.63 o 
  -1 -16   5      974.39      983.03     55.41 o 
   0 -16   5      318.11      330.47     36.94 o 
   1 -16   5      589.66      657.47     46.28 o 
   2 -16   5      548.44      607.37     44.95 o 
   3 -16   5      144.54      127.99     36.59 o 
   4 -16   5      546.74      577.51     64.91 o 
   5 -16   5      123.65      141.69     68.74 o 
   6 -16   5      554.14      488.85    105.85 o 
  -7 -15   5      113.79       97.87     57.70 o 
  -6 -15   5      292.68      334.48     73.44 o 
  -5 -15   5      246.88      255.95     64.44 o 
  -4 -15   5      538.15      704.73     90.27 o 
  -3 -15   5      108.20      171.16     37.03 o 
  -2 -15   5      126.67       83.27     26.45 o 
  -1 -15   5      876.42      805.56     49.71 o 
   0 -15   5      645.86      626.79     42.26 o 
   1 -15   5     1483.59     1485.95     79.23 o 
   2 -15   5      283.80      265.18     39.99 o 
   3 -15   5     1619.66     1660.57     60.52 o 
   4 -15   5      930.64      900.69     63.50 o 
   5 -15   5      759.12      771.93    140.74 o 
   6 -15   5      229.61      260.63     48.58 o 
   7 -15   5      187.57      163.87     68.12 o 
  -8 -14   5      130.78      154.63     65.30 o 
  -7 -14   5      589.73      598.17     87.77 o 
  -6 -14   5      364.58      406.74     74.22 o 
  -5 -14   5      758.80      736.83     80.33 o 
  -4 -14   5      342.96      380.20     65.77 o 
  -3 -14   5      775.96      659.09     62.52 o 
  -2 -14   5      260.57      249.98     30.93 o 
  -1 -14   5      862.89      880.06     63.21 o 
   0 -14   5     2104.52     2096.07     64.40 o 
   1 -14   5     1114.83     1164.75     49.79 o 
   2 -14   5      757.27      743.83     55.62 o 
   3 -14   5      550.21      636.36     42.55 o 
   4 -14   5      407.10      462.22     50.07 o 
   5 -14   5      418.80      366.95     54.53 o 
   6 -14   5      415.33      343.04    129.34 o 
   7 -14   5      145.76       -3.52     53.01 o 
  -8 -13   5      197.68      279.43     73.68 o 
  -7 -13   5      177.54      197.46     64.91 o 
  -6 -13   5     1088.80     1156.10     96.38 o 
  -5 -13   5      390.50      455.68     69.92 o 
  -4 -13   5     2007.83     1923.00    111.02 o 
  -3 -13   5      382.31      300.99     38.23 o 
  -2 -13   5     4124.16     4169.27     93.00 o 
  -1 -13   5      448.45      464.43     36.11 o 
   0 -13   5     2604.10     2658.58     71.24 o 
   1 -13   5       27.26       19.33     19.73 o 
   2 -13   5      948.83     1032.66     45.69 o 
   3 -13   5      513.88      519.69     37.35 o 
   4 -13   5      345.31      265.37     40.86 o 
   5 -13   5      459.91      317.22     46.06 o 
   6 -13   5       66.23       43.80     34.79 o 
   7 -13   5      879.00      836.03    103.74 o 
   8 -13   5      101.11       83.07     66.94 o 
  -9 -12   5      642.10      815.21    106.40 o 
  -8 -12   5       80.41       94.89     55.51 o 
  -7 -12   5      861.97      880.82     86.36 o 
  -6 -12   5      478.14      493.49     74.93 o 
  -5 -12   5      647.51      519.64     72.81 o 
  -4 -12   5      288.56      212.88     49.72 o 
  -3 -12   5     2263.85     2283.06     77.90 o 
  -2 -12   5     1373.19     1302.57     59.26 o 
  -1 -12   5      670.24      631.74     36.06 o 
   0 -12   5     3113.00     3009.80     73.23 o 
   1 -12   5      461.14      405.12     67.29 o 
   2 -12   5     3503.75     3570.01     81.29 o 
   3 -12   5     3704.24     3444.15     90.51 o 
   4 -12   5     1357.88     1200.85     62.20 o 
   5 -12   5      395.76      274.90     41.31 o 
   6 -12   5     1298.57     1162.80     67.08 o 
   7 -12   5      265.84      230.19     68.43 o 
   8 -12   5      456.68      472.43     87.46 o 
  -9 -11   5      120.64      103.04     60.21 o 
  -8 -11   5     1609.35     1734.63    116.58 o 
  -7 -11   5      369.00      445.97     73.21 o 
  -6 -11   5      582.85      666.76     79.70 o 
  -5 -11   5      883.96      989.41     79.70 o 
  -4 -11   5     1121.62     1229.94     85.03 o 
  -3 -11   5      741.11      755.24     45.21 o 
  -2 -11   5     1923.93     1923.04     67.24 o 
  -1 -11   5     1957.13     1920.80     40.69 o 
   0 -11   5      646.75      608.65     34.52 o 
   1 -11   5     4640.67     4579.74     91.12 o 
   2 -11   5     2093.09     2000.07     56.75 o 
   3 -11   5     2511.68     2516.10     64.67 o 
   4 -11   5     2210.61     2149.69     80.11 o 
   5 -11   5      294.20      379.89     46.29 o 
   6 -11   5      441.15      513.62     75.63 o 
   7 -11   5      490.27      431.64     78.06 o 
   8 -11   5       65.43       36.25     58.41 o 
  -9 -10   5       71.98       46.90     56.84 o 
  -8 -10   5       96.62      186.26     62.71 o 
  -7 -10   5     1050.75     1116.09     89.02 o 
  -6 -10   5      684.37      707.24     71.64 o 
  -5 -10   5     2489.94     2593.36    123.16 o 
  -4 -10   5      242.17      307.01     31.60 o 
  -3 -10   5     5514.29     5625.24    110.52 o 
  -2 -10   5      115.74      151.82     15.45 o 
  -1 -10   5     3450.72     3350.41     54.44 o 
   0 -10   5        1.96       26.61     15.58 o 
   1 -10   5     1158.05     1083.90     30.23 o 
   2 -10   5        9.25       16.14     15.68 o 
   3 -10   5      710.30      696.93     35.63 o 
   4 -10   5      306.56      341.77     39.36 o 
   5 -10   5       85.26       66.63     28.07 o 
   6 -10   5     1321.69     1348.24     97.63 o 
   7 -10   5      103.49      114.39     58.41 o 
   8 -10   5     1283.11     1088.61     98.73 o 
   9 -10   5       11.38        9.71     57.31 o 
  -9  -9   5       89.70        8.06     47.45 o 
  -8  -9   5      754.82      809.41     82.84 o 
  -7  -9   5      288.62      246.26     37.84 o 
  -6  -9   5     1062.56     1016.46     50.74 o 
  -5  -9   5      135.62      152.51     26.30 o 
  -4  -9   5     3843.83     3947.85     88.52 o 
  -3  -9   5      107.86      112.13     17.26 o 
  -2  -9   5     2192.39     2260.62     45.79 o 
  -1  -9   5     2371.66     2374.54     41.96 o 
   0  -9   5      664.34      623.72     28.67 o 
   1  -9   5     2909.66     2777.41     62.50 o 
   2  -9   5      298.70      350.31     26.24 o 
   3  -9   5     1726.59     1705.01     48.82 o 
   4  -9   5     2074.84     1969.74     71.38 o 
   5  -9   5     1220.33     1514.06    171.15 o 
   6  -9   5      739.21      717.81     80.25 o 
   7  -9   5     1221.17     1298.21     98.57 o 
   8  -9   5       79.70       34.45     50.81 o 
   9  -9   5      475.86      684.30     95.52 o 
  -9  -8   5     1278.13     1131.52     94.97 o 
  -8  -8   5      644.01      757.46     52.94 o 
  -7  -8   5     1050.12     1071.57     54.69 o 
  -6  -8   5      514.77      542.26     42.80 o 
  -5  -8   5      551.30      530.65     35.36 o 
  -4  -8   5       53.03       27.61     18.24 o 
  -3  -8   5       36.28       66.83     14.49 o 
  -2  -8   5     1055.69      991.42     27.96 o 
  -1  -8   5      161.73      189.92     13.26 o 
   0  -8   5     7588.19     8070.24    103.14 o 
   1  -8   5      818.00      799.42     31.75 o 
   2  -8   5     6225.65     5650.17     96.48 o 
   3  -8   5     1697.46     1711.35     46.44 o 
   4  -8   5     3293.48     3322.16     90.43 o 
   5  -8   5     1324.91     1238.44     56.65 o 
   6  -8   5      233.28      244.05     54.57 o 
   7  -8   5      694.56      942.28     95.05 o 
   8  -8   5       95.17       24.11     52.69 o 
   9  -8   5        9.00      -32.73     47.37 o 
 -10  -7   5      223.42      209.28     66.63 o 
  -9  -7   5      150.03      106.26     58.09 o 
  -8  -7   5      517.52      658.38     54.20 o 
  -7  -7   5      648.67      639.83     49.28 o 
  -6  -7   5     2808.77     2692.49     81.94 o 
  -5  -7   5     1494.79     1481.07     53.50 o 
  -4  -7   5     8581.89     8681.80    236.41 o 
  -3  -7   5       59.87       48.45     14.82 o 
  -2  -7   5     8637.52     8238.73    110.22 o 
  -1  -7   5      734.59      684.92     24.92 o 
   0  -7   5     7161.23     6693.43     90.49 o 
   1  -7   5     4138.42     3732.43     70.25 o 
   2  -7   5     2987.32     2910.75     59.89 o 
   3  -7   5      790.87      822.78     42.12 o 
   4  -7   5      740.85      707.05     42.52 o 
   5  -7   5     2100.26     1953.97    118.97 o 
   6  -7   5      801.14      816.30     82.21 o 
   7  -7   5     1277.38     1368.60     92.94 o 
   8  -7   5      146.76      127.70     55.28 o 
   9  -7   5      890.72      966.39    107.42 o 
 -10  -6   5       35.52       -7.42     33.76 o 
  -9  -6   5      309.26      233.98     42.13 o 
  -8  -6   5      395.55      392.74     44.31 o 
  -7  -6   5      995.70      959.70     54.88 o 
  -6  -6   5     1300.47     1393.56    114.27 o 
  -5  -6   5     2106.91     2116.96    102.37 o 
  -4  -6   5      890.86      951.22     37.84 o 
  -3  -6   5    11602.03    11814.03    182.12 o 
  -2  -6   5     5045.02     5179.31     75.96 o 
  -1  -6   5     9004.00     9817.56    135.56 o 
   0  -6   5     4594.81     4782.02     75.37 o 
   1  -6   5      673.66      588.02     33.67 o 
   2  -6   5     6880.85     6489.66     99.75 o 
   3  -6   5      159.62      116.82     22.26 o 
   4  -6   5     2170.49     1999.90     62.32 o 
   5  -6   5      999.50     1025.74     71.64 o 
   6  -6   5     2038.25     1970.92    101.71 o 
   7  -6   5      139.78      167.55     51.28 o 
   8  -6   5      993.38     1000.22     86.75 o 
   9  -6   5        1.29      -46.43     46.04 o 
 -10  -5   5     1175.31     1348.97     73.86 o 
  -9  -5   5      482.23      503.68     67.96 o 
  -8  -5   5     1719.25     1612.36     68.48 o 
  -7  -5   5      445.93      453.60    101.90 o 
  -6  -5   5     1087.15     1080.40     72.62 o 
  -5  -5   5       71.57       40.58     19.47 o 
  -4  -5   5      131.69      152.37     23.88 o 
  -3  -5   5     2508.89     2876.29     77.75 o 
  -2  -5   5     1095.85     1134.14     39.63 o 
  -1  -5   5     3183.19     3193.55     56.22 o 
   0  -5   5     2586.50     2677.73     49.74 o 
   1  -5   5     9310.04     9071.59    156.58 o 
   2  -5   5     7433.27     7235.17    104.48 o 
   3  -5   5     8672.20     8558.37    122.43 o 
   4  -5   5     3062.41     2963.27    105.62 o 
   5  -5   5     1358.12     1413.38     79.47 o 
   6  -5   5     1818.55     1990.96    102.41 o 
   7  -5   5      310.32      411.44     65.22 o 
   8  -5   5       73.42      153.69     54.34 o 
   9  -5   5       15.13      -42.20     44.55 o 
  10  -5   5        5.54      -73.87     49.25 o 
 -10  -4   5      124.74       71.66     39.03 o 
  -9  -4   5      567.05      591.31     54.39 o 
  -8  -4   5      569.61      592.58     49.87 o 
  -7  -4   5     1476.58     1572.44     62.33 o 
  -6  -4   5     1285.80     1235.61     51.86 o 
  -5  -4   5     3040.22     3010.03     75.73 o 
  -4  -4   5     1214.05     1192.02     41.27 o 
  -3  -4   5    15773.33    15610.79    282.84 o 
  -2  -4   5      430.67      471.53     17.54 o 
  -1  -4   5     7000.23     7297.04    102.17 o 
   0  -4   5     9355.64     9506.05    126.74 o 
   1  -4   5     8091.60     9534.61    159.14 o 
   2  -4   5     2748.53     2833.35     85.15 o 
   3  -4   5     2161.63     2167.01     40.24 o 
   4  -4   5     1870.80     1777.54    101.90 o 
   5  -4   5     1950.24     2048.20     95.60 o 
   6  -4   5      962.35     1071.78     75.40 o 
   7  -4   5      372.74      516.90     66.86 o 
   8  -4   5     1141.64     1440.31     97.09 o 
   9  -4   5        2.88      -16.52     38.91 o 
  10  -4   5      532.79      478.15     82.84 o 
 -10  -3   5      134.72      107.70     40.28 o 
  -9  -3   5       12.76      -40.87     27.24 o 
  -8  -3   5      697.48      606.78     50.46 o 
  -7  -3   5     1804.20     1682.23     81.23 o 
  -6  -3   5     2199.87     2311.65     70.10 o 
  -5  -3   5     1573.59     1565.28     52.69 o 
  -4  -3   5     8177.04     8323.54    223.30 o 
  -3  -3   5     1645.65     1973.11     80.88 o 
  -2  -3   5    27387.64    28676.55    555.42 o 
  -1  -3   5     2846.76     2930.82     50.49 o 
   0  -3   5     2867.29     3221.51     54.34 o 
   1  -3   5     2407.98     2385.50     57.19 o 
   2  -3   5      793.15      881.82     42.36 o 
   3  -3   5      475.83      462.01     25.71 o 
   4  -3   5       61.46       27.87     25.45 o 
   5  -3   5     1350.12     1358.73     75.16 o 
   6  -3   5      705.98      653.45     64.83 o 
   7  -3   5     3499.93     3604.86    144.61 o 
   8  -3   5       61.70       -9.16     36.09 o 
   9  -3   5     1939.32     1942.03    119.16 o 
  10  -3   5       22.32       73.28     60.84 o 
 -10  -2   5       78.21       63.64     37.23 o 
  -9  -2   5     1797.58     1866.71     76.96 o 
  -8  -2   5      228.70      174.44     33.39 o 
  -7  -2   5     1725.08     1667.95     64.66 o 
  -6  -2   5     1733.02     1710.90     90.74 o 
  -5  -2   5      982.33     1035.53     67.18 o 
  -4  -2   5     2469.60     2356.37     94.27 o 
  -3  -2   5     6749.81     7633.84    199.65 o 
  -2  -2   5     5551.08     5499.51     83.10 o 
   0  -2   5     1042.86     1149.79     34.90 o 
   1  -2   5     3634.20     3540.21     70.20 o 
   2  -2   5    13731.76    13871.53    213.00 o 
   3  -2   5     8783.87     8776.74    142.82 o 
   4  -2   5     2151.90     2095.80     84.09 o 
   5  -2   5     3293.42     3413.90    121.20 o 
   6  -2   5      527.08      613.60     65.06 o 
   7  -2   5      643.92      717.42     71.25 o 
   8  -2   5      561.37      547.91     75.55 o 
   9  -2   5       10.55       11.12     46.59 o 
  10  -2   5      165.98      152.13     61.54 o 
 -10  -1   5      780.60      782.66    124.02 o 
  -9  -1   5       39.38        1.77     27.75 o 
  -8  -1   5     2107.42     2126.44     78.24 o 
  -7  -1   5      739.39      759.70     71.01 o 
  -6  -1   5     2745.83     2807.74    119.79 o 
  -5  -1   5     2502.22     2261.16     99.98 o 
  -4  -1   5     2626.93     2389.88     95.75 o 
  -3  -1   5      700.07      539.22     42.51 o 
  -2  -1   5     4598.35     5003.94     75.77 o 
  -1  -1   5    12976.70    12161.95    157.12 o 
   0  -1   5     7856.11     7468.30     99.08 o 
   1  -1   5     7794.80     7970.06    105.01 o 
   2  -1   5       19.94       20.97      8.13 o 
   3  -1   5     7808.87     7675.80    183.05 o 
   4  -1   5     2674.55     2622.57     95.83 o 
   5  -1   5     3558.82     3596.56    123.94 o 
   6  -1   5     3741.94     3892.90    139.99 o 
   7  -1   5      622.69      669.27     70.31 o 
   8  -1   5       15.50       34.68     41.65 o 
   9  -1   5      682.77      786.24     94.89 o 
  10  -1   5       19.40      -30.07     47.99 o 
 -10   0   5        4.06       18.26     35.59 o 
  -9   0   5      264.63      259.20     43.26 o 
  -8   0   5      207.57      193.15     51.52 o 
  -7   0   5     1698.06     1607.94     94.89 o 
  -6   0   5     1608.37     1408.84     83.93 o 
  -5   0   5     8644.80     8148.00    228.39 o 
  -4   0   5     2016.05     2105.20     89.26 o 
  -3   0   5     9700.76     9988.64    248.35 o 
  -2   0   5        3.66      -15.85     10.57 o 
  -1   0   5     9398.04     9751.55    125.74 o 
   0   0   5       12.82       70.49     16.79 o 
   1   0   5     7065.35     6251.77     86.05 o 
   2   0   5     2233.58     2395.24     46.09 o 
   4   0   5        2.81       36.34     18.67 o 
   5   0   5       83.84       43.61     29.83 o 
   6   0   5     3234.85     3482.40    129.50 o 
   7   0   5      193.69      169.51     45.49 o 
   8   0   5     3234.32     3363.94    142.97 o 
   9   0   5        5.68      -30.30     44.08 o 
  10   0   5      863.90      883.32    104.92 o 
 -10   1   5      761.23      802.76     63.69 o 
  -9   1   5       45.00        3.73     30.51 o 
  -8   1   5     2210.69     2250.67    119.01 o 
  -7   1   5      676.46      611.41     63.03 o 
  -6   1   5     2590.87     2669.23    117.83 o 
  -5   1   5     2367.20     2153.82     98.26 o 
  -4   1   5     2549.57     2298.51     94.97 o 
  -3   1   5      652.56      583.92     44.55 o 
  -2   1   5     4471.98     4838.25     99.12 o 
  -1   1   5    13507.34    12937.84    157.91 o 
   0   1   5     7616.29     7109.86     96.22 o 
   1   1   5     7339.84     7413.28    100.40 o 
   2   1   5       56.42       40.87     16.91 o 
   3   1   5     8047.15     8074.87    187.83 o 
   4   1   5     2702.76     2499.44     55.70 o 
   5   1   5     3441.14     3310.94    116.97 o 
   6   1   5     3676.66     3656.92    133.57 o 
   7   1   5      623.32      591.83     67.88 o 
   8   1   5       15.76      -22.16     36.64 o 
   9   1   5      669.52      637.79     86.83 o 
  10   1   5       25.54      -24.43     43.06 o 
 -10   2   5       79.48       51.45     36.33 o 
  -9   2   5     1732.37     1712.39    112.43 o 
  -8   2   5      212.60      202.39     53.40 o 
  -7   2   5     1694.64     1545.15     95.05 o 
  -6   2   5     1775.39     1742.85     95.21 o 
  -5   2   5     1077.90     1065.91     70.15 o 
  -4   2   5     2507.36     2379.85     98.65 o 
  -3   2   5     6898.11     7401.62    199.50 o 
  -2   2   5     5622.74     5524.04    158.12 o 
   0   2   5      750.39      796.49     31.00 o 
   1   2   5     3697.72     3631.06     54.05 o 
   2   2   5    14019.67    14403.93    288.28 o 
   3   2   5     8398.03     8667.33    199.89 o 
   4   2   5     2321.75     2248.56    140.42 o 
   5   2   5     3245.53     3115.53     72.75 o 
   6   2   5      518.28      565.76     63.58 o 
   7   2   5      644.89      574.06     70.07 o 
   8   2   5      590.58      612.81     79.31 o 
   9   2   5       11.17       44.16     49.64 o 
  10   2   5      173.02      233.32     64.44 o 
 -10   3   5      131.98       81.30     40.34 o 
  -9   3   5        7.19       13.86     41.97 o 
  -8   3   5      689.51      660.42     71.25 o 
  -7   3   5     1905.20     1760.93    103.04 o 
  -6   3   5     2213.07     2149.28    107.03 o 
  -5   3   5     1577.34     1582.18     85.73 o 
  -4   3   5     8530.53     8980.67    243.81 o 
  -3   3   5     1558.24     1640.04     76.89 o 
  -2   3   5    27844.97    28899.96    447.04 o 
  -1   3   5     2834.32     2884.48    106.13 o 
   0   3   5     2987.54     3193.44     49.35 o 
   1   3   5     2567.10     2494.96     42.50 o 
   2   3   5      859.86      832.63     33.98 o 
   3   3   5      399.42      368.93     37.42 o 
   4   3   5       97.18      134.79     18.77 o 
   5   3   5     1324.22     1377.09     48.01 o 
   6   3   5      655.61      591.83     56.61 o 
   7   3   5     3505.71     3675.71    143.51 o 
   8   3   5       60.31      -24.19     38.99 o 
   9   3   5     2041.69     2115.06    122.14 o 
  10   3   5       20.33      -26.86     46.43 o 
 -10   4   5      121.73       68.27     56.84 o 
  -9   4   5      532.33      454.89     76.96 o 
  -8   4   5      585.69      638.65     79.63 o 
  -7   4   5     1529.69     1621.88    100.14 o 
  -6   4   5     1301.77     1247.47     83.70 o 
  -5   4   5     3017.18     2946.24    123.16 o 
  -4   4   5     1151.10     1012.20     66.47 o 
  -3   4   5    15995.69    15271.67    365.79 o 
  -2   4   5      559.67      570.28     35.86 o 
  -1   4   5     6852.87     7182.75    133.88 o 
   0   4   5     9047.68     9220.75    120.55 o 
   1   4   5     8015.67     9453.35    122.46 o 
   2   4   5     2608.40     2822.30     80.10 o 
   3   4   5     2088.70     2194.22     76.73 o 
   4   4   5     1801.66     1780.66     73.75 o 
   5   4   5     1980.71     1921.97     58.51 o 
   6   4   5      905.67      938.29     67.33 o 
   7   4   5      358.86      473.29     64.12 o 
   8   4   5     1140.32     1297.35     91.29 o 
   9   4   5        3.26      -30.38     46.43 o 
  10   4   5      514.56      505.71     83.54 o 
 -10   5   5     1153.63     1303.45    110.16 o 
  -9   5   5      479.71      642.33     88.47 o 
  -8   5   5     1702.38     1689.29    109.61 o 
  -7   5   5      455.53      488.80     68.19 o 
  -6   5   5     1010.69      917.77     75.16 o 
  -5   5   5       56.87       16.05     30.30 o 
  -4   5   5      111.35      122.38     33.04 o 
  -3   5   5     2545.24     2985.62    114.94 o 
  -2   5   5     1131.11     1182.37     58.06 o 
  -1   5   5     3200.36     3272.38     93.09 o 
   0   5   5     2466.32     2450.37     61.46 o 
   1   5   5     9117.47     9095.49    119.67 o 
   2   5   5     7249.65     6978.82    160.35 o 
   3   5   5     8914.96     9077.44    205.45 o 
   4   5   5     2909.32     2477.02     93.88 o 
   5   5   5     1390.73     1388.51     56.84 o 
   6   5   5     1895.06     1792.80     90.27 o 
   7   5   5      313.26      403.77     61.46 o 
   8   5   5       57.21       21.22     52.54 o 
   9   5   5       12.14      -17.46     46.82 o 
  10   5   5       10.52      -21.61     56.06 o 
 -10   6   5       36.69      -54.26     45.80 o 
  -9   6   5      295.20      391.79     76.34 o 
  -8   6   5      424.60      410.03     70.39 o 
  -7   6   5     1053.29      910.18     80.72 o 
  -6   6   5     1287.53     1261.57     86.91 o 
  -5   6   5     2142.88     2106.21    107.26 o 
  -4   6   5      804.07      723.13     61.38 o 
  -3   6   5    11488.62    11708.78    300.18 o 
  -2   6   5     5140.44     5282.52    124.57 o 
  -1   6   5     9431.24    10274.39    316.94 o 
   0   6   5     4210.13     4321.12     93.86 o 
   1   6   5      687.73      678.97     47.21 o 
   2   6   5     6693.43     6588.91    189.71 o 
   3   6   5      166.55      120.65     28.19 o 
   4   6   5     2202.71     1923.08     81.51 o 
   5   6   5      995.47      909.32     60.68 o 
   6   6   5     1974.81     1728.75     91.37 o 
   7   6   5      129.70      129.66     44.71 o 
   8   6   5      871.55      870.80     93.80 o 
   9   6   5        1.29       12.76     48.70 o 
 -10   7   5      216.97      149.07     63.34 o 
  -9   7   5      143.18      229.40     66.47 o 
  -8   7   5      569.55      633.80     85.03 o 
  -7   7   5      665.03      694.32     81.58 o 
  -6   7   5     2706.47     2521.41    126.92 o 
  -5   7   5     1412.54     1309.33     86.59 o 
  -4   7   5     8354.60     8059.45    239.66 o 
  -3   7   5       70.85       42.51     31.71 o 
  -2   7   5     8370.48     7756.10    155.67 o 
  -1   7   5      865.92      822.76     37.39 o 
   0   7   5     7020.59     6327.25    176.63 o 
   1   7   5     4219.05     3969.09    126.21 o 
   2   7   5     2936.40     2927.53    108.99 o 
   5   7   5     2149.94     1896.93     87.38 o 
   6   7   5      833.38      705.12     63.65 o 
   7   7   5     1181.06     1207.62     85.58 o 
   8   7   5      139.85      132.55     55.90 o 
   9   7   5      895.51      927.95     89.49 o 
 -10   8   5       23.44      -14.56     52.61 o 
  -9   8   5     1290.45     1148.20    102.88 o 
  -8   8   5      607.91      580.01     89.33 o 
  -7   8   5     1122.30     1072.33     90.90 o 
  -6   8   5      574.26      574.29     73.13 o 
  -5   8   5      491.05      508.45     67.18 o 
  -4   8   5       47.46       42.04     34.37 o 
  -3   8   5       32.21       49.09     31.00 o 
  -2   8   5      927.22      825.33     41.87 o 
  -1   8   5      129.42      175.66     25.01 o 
   0   8   5     7468.17     7914.68    214.06 o 
   1   8   5      860.40      775.59     50.81 o 
   2   8   5     6589.56     6214.59    179.37 o 
   6   8   5      215.12      198.84     34.14 o 
   7   8   5      656.07      861.71     86.05 o 
   8   8   5      105.61        6.42     51.05 o 
   9   8   5        7.79       40.32     56.69 o 
  -9   9   5       80.53      170.53     63.73 o 
  -8   9   5      722.69      634.97     88.71 o 
  -7   9   5      285.39      283.43     64.75 o 
  -6   9   5     1134.83     1149.53     93.33 o 
  -5   9   5      139.15      113.14     40.40 o 
  -4   9   5     3677.73     3593.35    148.68 o 
  -3   9   5      152.22      125.35     39.54 o 
  -2   9   5     2095.82     2040.70     67.97 o 
  -1   9   5     2436.26     2578.18     98.03 o 
   0   9   5      648.45      609.37     47.53 o 
   1   9   5     2825.84     2815.49    104.76 o 
   2   9   5      336.68      407.06     41.81 o 
   3   9   5     1743.71     1674.34     85.26 o 
   6   9   5      794.14      803.03     50.64 o 
   7   9   5     1244.81     1327.80     94.27 o 
   8   9   5       87.79      116.89     54.73 o 
   9   9   5      473.93      511.19     83.38 o 
  -9  10   5       68.89       21.06     57.39 o 
  -8  10   5       85.11       67.73     55.43 o 
  -7  10   5     1088.70     1117.03     96.93 o 
  -6  10   5      762.28      729.16     86.99 o 
  -5  10   5     2690.07     2714.02    136.70 o 
  -4  10   5      254.67      210.93     52.22 o 
  -3  10   5     5393.18     5434.22    190.73 o 
  -2  10   5      124.06      109.33     35.66 o 
  -1  10   5     3441.64     3229.51    117.44 o 
   0  10   5        1.72       53.08     24.82 o 
   1  10   5     1172.03     1219.37     65.85 o 
   2  10   5        4.47      -12.06     22.31 o 
   3  10   5      719.27      637.09     55.75 o 
   6  10   5     1340.05     1429.82    105.78 o 
   7  10   5      107.95      186.73     56.29 o 
   8  10   5     1283.90     1334.54     99.20 o 
   9  10   5       11.94      -41.81     53.24 o 
  -9  11   5      112.56       44.63     57.78 o 
  -8  11   5     1588.99     1445.48    117.99 o 
  -7  11   5      362.64      379.81     76.10 o 
  -6  11   5      571.77      519.10     78.92 o 
  -5  11   5      906.40      926.78     85.65 o 
  -4  11   5     1237.76     1231.50     92.54 o 
  -3  11   5      739.61      668.72     68.82 o 
  -2  11   5     1820.74     1902.10     69.01 o 
  -1  11   5     1926.70     1954.48     87.85 o 
   0  11   5      696.88      624.40     51.28 o 
   1  11   5     4744.28     4877.31    151.66 o 
   2  11   5     2151.09     2051.48     90.90 o 
   3  11   5     2523.80     2497.92    108.91 o 
   7  11   5      496.41      506.10     72.89 o 
   8  11   5       62.17       52.22     57.70 o 
  -9  12   5      651.42      660.97    101.71 o 
  -8  12   5       87.42      107.42     59.66 o 
  -7  12   5      817.12      784.12    102.10 o 
  -6  12   5      456.84      453.95     78.06 o 
  -5  12   5      585.86      599.19     80.49 o 
  -4  12   5      329.61      229.40     59.27 o 
  -3  12   5     2314.07     2374.06    127.54 o 
  -1  12   5      664.92      665.82     53.63 o 
   0  12   5     3137.76     2947.65    112.35 o 
   1  12   5      480.42      487.62     48.86 o 
   2  12   5     3503.33     3529.85    127.78 o 
   3  12   5     3648.45     3373.57    129.89 o 
   4  12   5     1301.09     1196.50     79.63 o 
   8  12   5      447.02      509.47     87.38 o 
  -8  13   5      176.34      113.37     67.02 o 
  -7  13   5      178.36      265.19     75.63 o 
  -6  13   5     1054.55     1046.88    103.35 o 
  -5  13   5      431.88      440.80     77.59 o 
  -4  13   5     2014.00     2098.62    128.56 o 
  -3  13   5      395.94      330.95     66.08 o 
  -1  13   5      445.49      467.66     54.34 o 
   0  13   5     2607.92     2873.74    109.93 o 
   1  13   5       23.18       13.70     27.79 o 
   2  13   5      879.47      911.74     64.67 o 
   3  13   5      470.72      450.27     55.51 o 
   4  13   5      324.73      276.22     52.61 o 
   5  13   5      443.70      336.75     57.16 o 
   8  13   5       96.19       97.09     58.17 o 
  -8  14   5      134.74       63.81     64.28 o 
  -7  14   5      560.98      702.31    103.19 o 
  -6  14   5      360.00      527.00     94.66 o 
  -5  14   5      739.02      826.09    100.06 o 
  -4  14   5      355.83      279.83     67.26 o 
  -3  14   5      775.74      726.26     90.74 o 
  -1  14   5      898.06      888.10     64.52 o 
   0  14   5     2122.33     2048.04     92.94 o 
  -7  15   5      113.95       63.73     61.93 o 
  -6  15   5      295.16      323.67     82.05 o 
  -5  15   5      244.48      237.70     69.37 o 
  -4  15   5      528.37      480.42     85.50 o 
  -3  15   5      107.21       35.08     52.46 o 
  -7  16   5      198.64      193.23     79.39 o 
  -6  16   5      190.09      131.14     65.30 o 
  -5  16   5     1173.78     1254.13    118.70 o 
  -4  16   5      625.94      542.11     92.62 o 
  -3  16   5     1270.79     1298.13    110.24 o 
  -6  17   5      401.17      410.81     93.33 o 
  -5  17   5      455.03      536.56    100.45 o 
  -4  17   5      727.01      938.60    121.51 o 
  -3  17   5      347.55      232.85     72.03 o 
  -6  18   5       81.16       41.81     70.15 o 
  -5  18   5      360.82      330.33     90.82 o 
  -4  18   5       15.35      -40.17     56.37 o 
  -3  18   5      121.31       94.03     62.32 o 
  -5  19   5       57.05       74.85     70.31 o 
  -4  19   5      537.51      531.54    101.16 o 
  -3  19   5       17.70      -52.77     52.85 o 
  -4  20   5       43.54       48.31     65.53 o 
  -3  20   5      571.00      418.64     95.13 o 
  -3  21   5       30.44       13.15     61.70 o 
  -2 -21   6       65.20       11.72     37.13 o 
  -1 -21   6      297.09      288.01     42.79 o 
   0 -21   6       26.40       39.18     29.11 o 
   1 -21   6      142.74      131.41     37.58 o 
  -4 -20   6      111.91       64.98     62.71 o 
  -3 -20   6       29.77        9.35     37.24 o 
  -2 -20   6      622.31      556.68     63.28 o 
  -1 -20   6       95.07      119.20     34.12 o 
   0 -20   6      610.15      716.32     56.07 o 
   1 -20   6      187.08      152.36     37.06 o 
   2 -20   6      609.25      819.65    169.74 o 
   3 -20   6       32.23       27.96     36.36 o 
  -5 -19   6      255.57      342.70     81.19 o 
  -4 -19   6       38.58       77.83     62.09 o 
  -3 -19   6      466.77      597.90     62.77 o 
  -2 -19   6      228.57      152.99     42.44 o 
  -1 -19   6      610.55      537.23     49.13 o 
   0 -19   6        7.83        3.52     28.71 o 
   1 -19   6      641.71      620.15     60.79 o 
   2 -19   6       57.03       35.77     36.79 o 
   3 -19   6      749.74      781.90     68.67 o 
   4 -19   6       91.34       97.60     43.77 o 
  -6 -18   6      630.13      904.70    117.83 o 
  -5 -18   6       99.22       97.48     59.58 o 
  -4 -18   6     1037.18      951.68     97.79 o 
  -3 -18   6      135.87      122.74     39.71 o 
  -2 -18   6      180.91      142.81     55.63 o 
  -1 -18   6      168.73      169.19     34.19 o 
   0 -18   6      558.84      513.51     46.01 o 
   1 -18   6      210.67      114.18     32.60 o 
   2 -18   6      247.26      136.62     38.87 o 
   3 -18   6      448.29      360.24     52.49 o 
   4 -18   6      239.52      227.02     48.94 o 
   5 -18   6      432.69      312.51     52.32 o 
  -6 -17   6       53.70       73.83     58.88 o 
  -5 -17   6      627.71      738.17    102.72 o 
  -4 -17   6      159.04      267.38     68.19 o 
  -3 -17   6      616.96      621.01     59.92 o 
  -2 -17   6       78.02       81.46     34.85 o 
  -1 -17   6     1287.22     1234.47     56.89 o 
   0 -17   6      373.53      300.85     37.80 o 
   1 -17   6      599.94      779.91     53.24 o 
   2 -17   6       55.26       37.92     24.17 o 
   3 -17   6      834.84      976.79     64.15 o 
   4 -17   6      343.52      293.73     47.90 o 
   5 -17   6      401.08      421.78     57.19 o 
   6 -17   6      117.61      109.43     44.43 o 
  -7 -16   6       84.44       73.44     60.91 o 
  -6 -16   6      294.67      302.77     79.39 o 
  -5 -16   6       16.40        3.99     49.72 o 
  -4 -16   6      679.49      798.06     98.18 o 
  -3 -16   6      422.25      438.75     51.42 o 
  -2 -16   6     1087.47     1145.64     65.35 o 
  -1 -16   6      137.83      177.86     30.11 o 
   0 -16   6     1290.44     1230.94     55.00 o 
   1 -16   6       91.87       46.87     24.61 o 
   2 -16   6     1373.47     1302.40     62.61 o 
   3 -16   6      106.66      107.52     38.36 o 
   4 -16   6      657.57      762.68     65.71 o 
   5 -16   6      153.78      185.09     45.94 o 
   6 -16   6       79.65       50.44     38.10 o 
  -7 -15   6      698.93      887.40     95.75 o 
  -6 -15   6      188.92      202.47     68.66 o 
  -5 -15   6     1679.76     1882.37    123.39 o 
  -4 -15   6      337.67      396.96     72.74 o 
  -3 -15   6     2017.84     2234.67     87.64 o 
  -2 -15   6       43.95       23.46     32.22 o 
  -1 -15   6     1398.90     1279.97     53.94 o 
   0 -15   6      558.96      670.62     45.14 o 
   1 -15   6       56.45       46.16     23.29 o 
   2 -15   6      985.11      892.29     46.35 o 
   3 -15   6      464.30      429.95     49.93 o 
   4 -15   6      908.22      885.85     64.77 o 
   5 -15   6      322.47      216.49     45.16 o 
   6 -15   6      928.31      930.52     69.66 o 
   7 -15   6      202.05      139.91     67.80 o 
  -8 -14   6      218.09      270.74     78.45 o 
  -7 -14   6       81.73       83.78     60.37 o 
  -6 -14   6      899.58      982.52     93.95 o 
  -5 -14   6      163.75      125.90     57.63 o 
  -4 -14   6     1634.01     1721.71    111.26 o 
  -3 -14   6      729.36      762.56     56.99 o 
  -2 -14   6      947.01      859.44     53.88 o 
  -1 -14   6      539.15      556.41     40.34 o 
   0 -14   6     1368.34     1431.22     56.08 o 
   1 -14   6       33.15        7.95     19.41 o 
   2 -14   6     1821.47     1890.03     61.58 o 
   3 -14   6      600.09      687.07     57.42 o 
   4 -14   6      558.47      694.87     95.40 o 
   5 -14   6      680.62      767.43     64.34 o 
   6 -14   6      416.24      359.51     53.34 o 
   7 -14   6      224.85      156.59     69.13 o 
  -8 -13   6      341.45      388.89     79.94 o 
  -7 -13   6      211.09      256.57     67.33 o 
  -6 -13   6      105.85      112.28     54.26 o 
  -5 -13   6      277.68      212.57     59.35 o 
  -4 -13   6      254.10      179.45     51.52 o 
  -3 -13   6      505.32      593.54     49.92 o 
  -2 -13   6      210.44      185.32     47.68 o 
  -1 -13   6     3059.27     3088.73     78.63 o 
   0 -13   6      913.32      950.81     54.26 o 
   1 -13   6     4957.98     4805.19    100.67 o 
   2 -13   6      193.51      187.63     28.74 o 
   3 -13   6     2373.56     2315.45     86.75 o 
   4 -13   6      123.19       61.06     29.59 o 
   5 -13   6      440.68      443.27     51.58 o 
   6 -13   6       31.37       -8.69     28.89 o 
   7 -13   6       65.56       19.34     63.03 o 
  -9 -12   6      248.09      242.48     75.16 o 
  -8 -12   6      824.58      960.05     99.28 o 
  -7 -12   6      212.63      235.82     69.21 o 
  -6 -12   6     1855.43     2000.05    120.81 o 
  -5 -12   6      734.74      743.96     78.14 o 
  -4 -12   6     2253.30     2378.91    123.78 o 
  -3 -12   6     1443.89     1340.25     61.80 o 
  -2 -12   6     2885.55     2728.43     86.86 o 
  -1 -12   6      606.95      540.85     37.74 o 
   0 -12   6     1992.84     1999.15     59.66 o 
   1 -12   6      163.98      138.01     24.00 o 
   2 -12   6      785.78      772.76     39.51 o 
   3 -12   6      282.08      212.80     42.59 o 
   4 -12   6       91.60       51.34     27.09 o 
   5 -12   6      833.09      734.57     55.64 o 
   6 -12   6      589.34      564.84     57.19 o 
   7 -12   6     1061.42     1125.96    119.09 o 
   8 -12   6      359.77      250.07     83.38 o 
  -9 -11   6      271.92      352.33     78.06 o 
  -8 -11   6       69.04       30.93     51.13 o 
  -7 -11   6     1596.94     1626.89    111.18 o 
  -6 -11   6       88.48       61.93     50.81 o 
  -5 -11   6     1128.98     1065.05     84.09 o 
  -4 -11   6     2250.36     2140.98    113.29 o 
  -3 -11   6     2150.07     1875.63     79.27 o 
  -2 -11   6     1026.50      930.76     50.10 o 
  -1 -11   6     1705.65     1744.06     66.80 o 
   0 -11   6      254.48      270.71     28.21 o 
   1 -11   6      743.23      805.75     37.92 o 
   2 -11   6     1385.82     1259.37     46.01 o 
   3 -11   6     1529.16     1447.94     64.60 o 
   4 -11   6      501.73      412.45     71.68 o 
   5 -11   6      325.74      233.73     62.17 o 
   6 -11   6     1555.20     1493.55    108.91 o 
   7 -11   6      878.43      947.53    106.48 o 
   8 -11   6      422.74      386.93     87.30 o 
  -9 -10   6      593.40      739.81     97.79 o 
  -8 -10   6      196.29      224.24     67.02 o 
  -7 -10   6      315.13      242.87     62.87 o 
  -6 -10   6      506.30      662.14     80.49 o 
  -5 -10   6      236.48      177.18     50.81 o 
  -4 -10   6       67.65       26.54     37.58 o 
  -3 -10   6      686.06      682.98     42.56 o 
  -2 -10   6     4049.90     3618.97     94.02 o 
  -1 -10   6     2386.00     2322.86     73.49 o 
   0 -10   6     8111.68     7891.12    128.97 o 
   1 -10   6      207.90      232.07     19.63 o 
   2 -10   6     7329.05     7293.22    123.14 o 
   3 -10   6      346.71      374.50     32.32 o 
   4 -10   6     2244.61     2302.29     80.94 o 
   5 -10   6      335.65      303.49     71.48 o 
   6 -10   6      435.61      388.50     69.13 o 
   7 -10   6      192.59      314.82     73.75 o 
   8 -10   6       65.22       11.90     53.63 o 
  -9  -9   6      477.24      534.68     84.72 o 
  -8  -9   6      494.93      619.55     84.25 o 
  -7  -9   6      845.10      843.86     78.76 o 
  -6  -9   6      872.80      773.01     76.65 o 
  -5  -9   6     2709.13     2751.21    126.05 o 
  -4  -9   6      953.63      911.28     71.72 o 
  -3  -9   6     1134.64     1037.82     49.28 o 
  -2  -9   6     2522.03     2375.52     71.30 o 
  -1  -9   6     5089.75     5046.60    191.16 o 
   0  -9   6     1465.99     1426.57     38.54 o 
   1  -9   6     5711.58     5454.08     81.29 o 
   2  -9   6      505.49      510.15     29.34 o 
   3  -9   6     2633.90     2505.03     60.71 o 
   4  -9   6     2059.51     1761.27     68.42 o 
   5  -9   6      854.93      783.88     52.11 o 
   6  -9   6      732.84      648.44     78.53 o 
   7  -9   6      411.77      357.42     74.46 o 
   8  -9   6      506.15      552.76     86.59 o 
   9  -9   6      146.99      173.97     67.26 o 
 -10  -8   6      445.40      429.29     81.35 o 
  -9  -8   6       19.41       22.71     49.17 o 
  -8  -8   6     1173.17     1212.48     94.97 o 
  -7  -8   6      107.96       23.41     41.57 o 
  -6  -8   6     3504.35     3526.72     91.80 o 
  -5  -8   6      316.22      389.89     34.80 o 
  -4  -8   6     4649.39     4654.18     95.49 o 
  -3  -8   6     3943.31     3873.12     67.79 o 
  -2  -8   6     3369.26     3309.87     75.16 o 
  -1  -8   6      627.78      696.95     54.12 o 
   0  -8   6     1329.67     1237.00     35.48 o 
   1  -8   6      154.83      142.69     17.97 o 
   2  -8   6      123.68      153.86     19.77 o 
   3  -8   6     2525.29     2441.87     56.78 o 
   4  -8   6     1258.97     1189.05     55.19 o 
   5  -8   6     4271.75     4269.58    109.76 o 
   6  -8   6     1216.31     1182.25     87.53 o 
   7  -8   6      568.40      559.81     81.97 o 
   8  -8   6      701.94      850.91     97.01 o 
   9  -8   6      294.17      170.21     63.42 o 
 -10  -7   6      587.56      713.27     94.97 o 
  -9  -7   6      288.69      273.88     67.65 o 
  -8  -7   6      714.09      683.21     55.28 o 
  -7  -7   6     1028.98      939.29     51.48 o 
  -6  -7   6       46.81       46.30     24.81 o 
  -5  -7   6     1763.40     2045.26    147.39 o 
  -4  -7   6      593.46      626.60     68.98 o 
  -3  -7   6     3340.55     3670.08     95.74 o 
  -2  -7   6     2938.25     2775.32     87.73 o 
  -1  -7   6     7722.46     7909.67    116.17 o 
   0  -7   6     2458.60     2072.67     52.18 o 
   1  -7   6     6037.47     5682.36     93.93 o 
   2  -7   6      311.20      350.14     24.18 o 
   3  -7   6     9376.03     9048.41    133.17 o 
   4  -7   6     1621.99     1677.32     61.42 o 
   5  -7   6     1096.97     1100.54     52.42 o 
   6  -7   6      942.25      923.25     77.43 o 
   7  -7   6      190.45      228.23     61.85 o 
   8  -7   6       24.02       56.92     50.19 o 
   9  -7   6       90.60      148.60     71.09 o 
 -10  -6   6       93.26       24.19     57.31 o 
  -9  -6   6      942.39      942.29     60.54 o 
  -8  -6   6      199.55      203.18     37.88 o 
  -7  -6   6      404.82      392.80     41.10 o 
  -6  -6   6     1949.70     2007.20     65.97 o 
  -5  -6   6      305.32      230.72     56.41 o 
  -4  -6   6     3476.86     3239.52     73.72 o 
  -3  -6   6     3221.75     2869.72     53.08 o 
  -2  -6   6     4502.30     4872.22    101.54 o 
  -1  -6   6     4911.27     5117.09    119.02 o 
   0  -6   6     6698.58     6636.90    102.10 o 
   1  -6   6     1059.38     1154.26     35.16 o 
   2  -6   6    12242.20    12431.57    211.68 o 
   3  -6   6      147.99      186.89     19.45 o 
   4  -6   6     2397.99     2263.64     68.68 o 
   5  -6   6      765.86      677.41     63.26 o 
   6  -6   6       97.43      121.20     48.93 o 
   7  -6   6      803.78      872.05     82.76 o 
   8  -6   6      681.46      739.18     93.01 o 
   9  -6   6      247.66      240.99     68.66 o 
 -10  -5   6       53.38       44.63     34.87 o 
  -9  -5   6      280.78      337.35     85.50 o 
  -8  -5   6        1.90       -6.64     27.80 o 
  -7  -5   6     4290.82     4376.39    109.48 o 
  -6  -5   6      521.91      543.07     39.78 o 
  -5  -5   6     8016.24     8488.99    154.68 o 
  -4  -5   6     1902.69     1872.33     52.95 o 
  -3  -5   6     4772.29     5037.57     77.67 o 
  -2  -5   6     8753.41     8419.31    112.13 o 
  -1  -5   6      332.20      233.19     28.41 o 
   0  -5   6     5149.26     4924.25     96.40 o 
   1  -5   6     1814.56     1944.09     59.45 o 
   2  -5   6     1201.15     1227.33     46.23 o 
   3  -5   6      285.84      264.88     26.82 o 
   4  -5   6     5416.62     5388.02    111.67 o 
   5  -5   6      726.89      715.46     62.56 o 
   6  -5   6     2119.95     2124.14    107.58 o 
   7  -5   6     1173.39     1273.86     92.23 o 
   8  -5   6     1236.56     1321.62     99.98 o 
   9  -5   6      942.24     1067.08    110.55 o 
 -10  -4   6      114.24       65.65     40.90 o 
  -9  -4   6      848.38      803.32     62.41 o 
  -8  -4   6     1296.08     1318.20     63.44 o 
  -7  -4   6      300.97      277.73     36.46 o 
  -6  -4   6     1817.94     1853.90     86.59 o 
  -5  -4   6      323.16      269.64     43.26 o 
  -4  -4   6     2122.30     2187.49     57.54 o 
  -3  -4   6     1600.08     1620.94     76.42 o 
  -2  -4   6    18074.46    16992.55    217.23 o 
  -1  -4   6     6063.68     5936.53     88.72 o 
   0  -4   6     5922.84     5905.64     90.34 o 
   1  -4   6      259.91      254.72     27.36 o 
   2  -4   6    13566.11    13287.93    216.19 o 
   3  -4   6     4286.16     4261.04    144.77 o 
   4  -4   6     4461.94     4254.00    112.43 o 
   5  -4   6     1880.70     1868.43     91.53 o 
   6  -4   6     1187.04     1361.39     84.64 o 
   7  -4   6      850.05      856.00     79.39 o 
   8  -4   6      785.81      830.87     81.58 o 
   9  -4   6      454.38      342.15     72.42 o 
 -10  -3   6      762.57      833.24     62.91 o 
  -9  -3   6      247.96      258.33     41.31 o 
  -8  -3   6     1065.95     1125.30     57.57 o 
  -7  -3   6      187.50      166.58     31.67 o 
  -6  -3   6      467.96      415.07     37.36 o 
  -5  -3   6     1467.39     1449.32     80.64 o 
  -4  -3   6      843.55      731.28     54.73 o 
  -3  -3   6     4491.31     4540.40    140.93 o 
  -2  -3   6     3886.95     3333.75     60.65 o 
  -1  -3   6    17144.76    17099.30    215.41 o 
   0  -3   6      902.70      863.76     26.96 o 
   1  -3   6    18687.98    18669.67    289.71 o 
   2  -3   6       85.42       53.68     14.69 o 
   3  -3   6     5893.71     6001.83    150.91 o 
   4  -3   6      613.45      553.39     50.34 o 
   5  -3   6     1609.74     1557.44     83.23 o 
   6  -3   6     1498.27     1457.38     86.91 o 
   7  -3   6       72.23       86.28     46.51 o 
   8  -3   6      152.05      196.83     57.94 o 
   9  -3   6       95.79      114.00     55.43 o 
  10  -3   6      287.52      381.22     77.28 o 
 -10  -2   6      336.29      258.28     46.03 o 
  -9  -2   6      141.65       93.65     36.31 o 
  -8  -2   6     2307.84     2146.34     78.72 o 
  -7  -2   6      356.77      276.30     34.95 o 
  -6  -2   6     6421.63     6258.98    199.10 o 
  -5  -2   6      976.33      835.33     61.85 o 
  -4  -2   6     4722.67     4150.73    138.03 o 
  -3  -2   6     5702.96     5163.16    153.07 o 
  -2  -2   6     1583.71     2028.17     43.35 o 
  -1  -2   6     1438.51     1148.96     29.55 o 
   0  -2   6     1997.22     2456.85     46.42 o 
   1  -2   6      171.99      190.50     31.76 o 
   2  -2   6     1809.50     1775.75     45.97 o 
   3  -2   6     1545.26     1548.68     74.77 o 
   4  -2   6      670.15      624.72     50.11 o 
   5  -2   6     6568.64     6710.04    190.18 o 
   6  -2   6     1462.69     1533.49     90.27 o 
   7  -2   6     1135.71     1275.66     87.93 o 
   8  -2   6     1088.51     1217.33     94.74 o 
   9  -2   6      565.36      545.87     80.17 o 
  10  -2   6      273.79      258.76     73.75 o 
 -10  -1   6      297.66      241.96     54.81 o 
  -9  -1   6     1151.88     1105.68     65.57 o 
  -8  -1   6      171.48      125.78     32.18 o 
  -7  -1   6     2539.39     2445.70    119.01 o 
  -6  -1   6     1073.03     1002.25     74.22 o 
  -5  -1   6     3748.45     3488.90    131.38 o 
  -4  -1   6     6160.72     6238.94    183.76 o 
  -3  -1   6     5863.79     6226.96    175.22 o 
  -2  -1   6     5455.42     5312.26     81.30 o 
  -1  -1   6     7243.31     7908.77    109.02 o 
   0  -1   6     3010.08     3045.08     52.52 o 
   1  -1   6    11899.21    12183.06    158.12 o 
   2  -1   6     1401.65     1594.78     39.60 o 
   3  -1   6     1823.13     1817.64     44.43 o 
   4  -1   6     1869.51     1731.49     76.81 o 
   5  -1   6     2603.41     2781.66    109.14 o 
   6  -1   6     1551.91     1600.98     88.32 o 
   7  -1   6      534.60      687.27     75.79 o 
   8  -1   6     1252.13     1277.15     92.94 o 
   9  -1   6      519.12      704.89     87.38 o 
  10  -1   6      285.25      202.39     64.75 o 
 -10   0   6      329.82      257.76     46.50 o 
  -9   0   6      892.54      966.64     68.23 o 
  -8   0   6       81.29       29.52     42.59 o 
  -7   0   6     1865.04     1614.36     97.71 o 
  -6   0   6        1.56       21.53     32.81 o 
  -5   0   6        3.17      -14.88     22.94 o 
  -4   0   6      356.87      365.56     45.96 o 
  -3   0   6     5856.31     5992.70    170.76 o 
  -2   0   6     6057.02     7210.95    135.92 o 
  -1   0   6     6471.53     7362.70    101.68 o 
   0   0   6    22673.53    23950.52    287.20 o 
   1   0   6     5430.37     5084.88     75.59 o 
   2   0   6    13033.87    13599.41    202.73 o 
   3   0   6      366.43      461.31     40.48 o 
   4   0   6     5173.54     5002.89    143.28 o 
   5   0   6     3119.12     3165.31    116.42 o 
   6   0   6      337.48      411.52     56.14 o 
   7   0   6      333.64      398.60     61.54 o 
   8   0   6        6.46        6.03     42.75 o 
   9   0   6      533.42      619.78     83.23 o 
  10   0   6        8.47      -36.56     52.77 o 
 -10   1   6      298.29      327.88    106.29 o 
  -9   1   6     1113.30     1013.29     90.27 o 
  -8   1   6      165.89      124.25     49.48 o 
  -7   1   6     2553.83     2716.13    128.48 o 
  -6   1   6     1050.04     1096.52     76.89 o 
  -5   1   6     3870.72     3819.86    140.38 o 
  -4   1   6     6216.17     6234.86    185.64 o 
  -3   1   6     5702.03     5887.86    170.37 o 
  -2   1   6     5135.67     5054.63    106.37 o 
  -1   1   6     7305.01     7998.82    107.67 o 
   0   1   6     3087.81     3021.94     50.60 o 
   1   1   6    11887.69    12143.54    154.66 o 
   2   1   6     1255.84     1415.96     56.45 o 
   3   1   6     1974.26     2033.56     74.77 o 
   4   1   6     1723.18     1565.89     40.77 o 
   5   1   6     2549.32     2419.08    100.22 o 
   6   1   6     1644.37     1614.60     86.20 o 
   7   1   6      536.07      694.71     72.97 o 
   8   1   6     1252.13     1274.56     93.56 o 
   9   1   6      513.38      598.49     87.06 o 
  10   1   6      282.90      189.63     65.92 o 
 -10   2   6      323.83      401.64     56.27 o 
  -9   2   6      128.37      138.50     55.04 o 
  -8   2   6     2267.63     2089.85    118.54 o 
  -7   2   6      320.86      270.51     54.73 o 
  -6   2   6     6369.41     6109.51    201.45 o 
  -5   2   6      955.71      789.76     63.26 o 
  -4   2   6     4572.62     4319.93    146.26 o 
  -3   2   6     6053.62     5559.26    164.97 o 
  -2   2   6     1520.02     1987.93     58.36 o 
  -1   2   6     1335.92     1073.18     31.41 o 
   0   2   6     1971.51     2417.67     42.90 o 
   1   2   6      141.79      136.95     16.06 o 
   2   2   6     1807.68     1862.95     62.79 o 
   3   2   6     1652.23     1649.75     66.16 o 
   4   2   6      604.43      641.27     28.16 o 
   5   2   6     6729.50     6896.30    189.16 o 
   6   2   6     1581.96     1521.66     86.67 o 
   7   2   6     1092.34      994.19     76.96 o 
   8   2   6     1103.63     1146.08     88.47 o 
   9   2   6      574.94      603.73     81.43 o 
  10   2   6      281.03      318.90     73.99 o 
 -10   3   6      774.65      895.93    105.70 o 
  -9   3   6      251.97      269.10     65.53 o 
  -8   3   6     1087.66     1189.61     94.97 o 
  -7   3   6      192.67      138.19     45.33 o 
  -6   3   6      461.66      506.26     64.05 o 
  -5   3   6     1507.31     1576.16     87.61 o 
  -4   3   6      719.65      530.21     50.81 o 
  -3   3   6     4868.76     4754.07    150.87 o 
  -2   3   6     3841.15     3339.28     81.30 o 
  -1   3   6    17196.57    17309.29    278.84 o 
   0   3   6     1073.18      967.61     24.14 o 
   1   3   6    18532.64    19007.15    230.25 o 
   2   3   6       95.93       56.83     15.38 o 
   3   3   6     5714.35     6004.21    152.13 o 
   4   3   6      567.25      497.72     42.98 o 
   5   3   6     1663.82     1564.33     80.96 o 
   6   3   6     1514.46     1324.91     81.82 o 
   7   3   6       74.10       28.97     42.36 o 
   8   3   6      173.23      186.11     59.43 o 
   9   3   6       80.89       75.40     51.99 o 
  10   3   6      311.70      158.94     63.50 o 
 -10   4   6       99.34       99.98     55.75 o 
  -9   4   6      802.28      805.89     94.03 o 
  -8   4   6     1264.64     1308.70     98.34 o 
  -7   4   6      320.04      274.82     56.37 o 
  -6   4   6     1785.81     1689.53     98.65 o 
  -5   4   6      304.85      261.35     48.62 o 
  -4   4   6     2100.12     1988.54     95.44 o 
  -3   4   6     1574.71     1474.92     76.73 o 
  -2   4   6    18234.72    16915.46    283.02 o 
  -1   4   6     5799.27     5585.34    115.03 o 
   0   4   6     6134.73     6011.14     83.84 o 
   1   4   6      266.56      219.47     14.15 o 
   2   4   6    13598.18    13539.77    171.45 o 
   3   4   6     4255.39     4265.75    119.40 o 
   4   4   6     4516.52     4591.77    131.69 o 
   5   4   6     1820.48     1801.33     83.78 o 
   6   4   6     1184.24     1129.56     76.81 o 
   7   4   6      826.39      925.84     73.75 o 
   8   4   6      810.79      857.10     89.10 o 
   9   4   6      469.16      499.68     79.23 o 
 -10   5   6       49.39       50.11     55.75 o 
  -9   5   6      255.99      312.32     68.35 o 
  -8   5   6        3.19      -47.60     35.31 o 
  -7   5   6     4365.70     4056.93    169.04 o 
  -6   5   6      487.97      551.51     68.04 o 
  -5   5   6     7989.10     7572.61    232.30 o 
  -4   5   6     1883.55     1970.92     97.71 o 
  -3   5   6     4976.55     5265.73    164.97 o 
  -2   5   6     9161.66     8965.17    165.73 o 
  -1   5   6      397.43      271.48     26.93 o 
   0   5   6     5152.01     4841.27    100.53 o 
   1   5   6     1802.27     1920.09     37.91 o 
   2   5   6     1026.19     1044.10     29.15 o 
   3   5   6      307.20      285.46     35.23 o 
   4   5   6     5354.45     5267.45    147.66 o 
   5   5   6      704.92      746.46     59.50 o 
   6   5   6     2086.83     1822.00     93.95 o 
   7   5   6     1181.42     1285.60     84.48 o 
   8   5   6     1251.26     1069.51     87.38 o 
   9   5   6      940.03      944.86     89.65 o 
 -10   6   6       91.31      116.58     58.33 o 
  -9   6   6      949.36      930.38     91.76 o 
  -8   6   6      163.59      132.24     54.73 o 
  -7   6   6      432.98      358.90     66.47 o 
  -6   6   6     1944.43     1825.13    106.72 o 
  -5   6   6      294.66      277.63     51.75 o 
  -4   6   6     3487.54     3243.37    132.32 o 
  -3   6   6     3459.38     3087.80    119.95 o 
  -2   6   6     4686.62     4897.61    110.20 o 
  -1   6   6     4934.72     5219.81    111.13 o 
   0   6   6     7062.14     6922.23    165.08 o 
   1   6   6     1118.39     1232.23     32.05 o 
   2   6   6    12077.60    12498.28    201.11 o 
   3   6   6      144.78      125.59     28.50 o 
   4   6   6     2508.83     2493.38     92.47 o 
   5   6   6      811.09      701.68     58.56 o 
   6   6   6      113.35      178.83     43.14 o 
   7   6   6      794.79      751.63     69.29 o 
   8   6   6      678.54      805.58     84.17 o 
   9   6   6      253.09      278.18     67.18 o 
 -10   7   6      570.21      657.99     97.32 o 
  -9   7   6      288.27      170.06     61.77 o 
  -8   7   6      749.26      757.19     91.53 o 
  -7   7   6     1081.23      922.47     85.42 o 
  -6   7   6       40.11        9.55     35.78 o 
  -5   7   6     1694.13     1404.69     90.74 o 
  -4   7   6      646.65      671.38     63.65 o 
  -3   7   6     3336.70     3748.69    138.66 o 
  -2   7   6     2790.60     2569.55     75.56 o 
  -1   7   6     7463.21     7757.14    152.21 o 
   0   7   6     2442.65     2081.66     60.83 o 
   1   7   6     6270.44     5829.71    102.93 o 
   2   7   6      287.87      317.79     26.96 o 
   3   7   6     9486.52     9407.85    216.02 o 
   4   7   6     1657.34     1750.68     78.29 o 
   5   7   6     1132.57     1060.27     69.37 o 
   6   7   6      892.94      906.58     70.15 o 
   7   7   6      160.91      242.09     55.98 o 
   8   7   6       24.92       64.52     45.41 o 
   9   7   6       90.20       80.57     54.88 o 
 -10   8   6      444.79      558.63     92.39 o 
  -9   8   6       22.42       -5.17     49.64 o 
  -8   8   6     1173.98     1163.39     99.59 o 
  -7   8   6      115.53      105.31     50.66 o 
  -6   8   6     3486.50     3568.22    159.02 o 
  -5   8   6      354.76      493.02     67.10 o 
  -4   8   6     4549.02     4357.66    165.59 o 
  -3   8   6     3823.63     3869.26    146.80 o 
  -2   8   6     3216.31     3053.62     89.61 o 
  -1   8   6      590.57      546.27     39.54 o 
   0   8   6     1259.33     1117.36    111.77 o 
   1   8   6      126.82       89.49     31.24 o 
   2   8   6      162.86      301.59     46.74 o 
   3   8   6     2428.46     2367.25    108.28 o 
   4   8   6     1272.18     1119.54     66.08 o 
   5   8   6     4260.57     4261.52    141.64 o 
   6   8   6     1138.49      869.70     68.59 o 
   7   8   6      584.50      664.72     77.67 o 
   8   8   6      722.67      907.05     92.07 o 
   9   8   6      292.79      298.77     72.58 o 
  -9   9   6      481.85      640.69     94.89 o 
  -8   9   6      473.77      503.28     82.99 o 
  -7   9   6      827.58      757.97     81.04 o 
  -6   9   6      939.30      807.30     78.69 o 
  -5   9   6     2724.94     2748.94    135.61 o 
  -4   9   6      980.12      842.53     74.38 o 
  -3   9   6     1055.49      982.84     74.46 o 
  -2   9   6     2511.62     2265.01     72.98 o 
  -1   9   6     5115.17     5059.32    144.45 o 
   0   9   6     1350.07     1333.21     72.89 o 
   1   9   6     5769.63     5803.62    173.27 o 
   2   9   6      453.08      467.42     55.75 o 
   3   9   6     2713.83     2552.34    112.82 o 
   5   9   6      806.66      647.58     60.05 o 
   6   9   6      659.14      782.48     76.10 o 
   7   9   6      417.58      436.10     69.13 o 
   8   9   6      489.72      469.38     77.43 o 
   9   9   6      155.10      143.83     58.25 o 
  -9  10   6      573.36      710.45    102.57 o 
  -8  10   6      184.50       84.32     58.09 o 
  -7  10   6      324.75      273.17     64.75 o 
  -6  10   6      500.33      403.45     71.87 o 
  -5  10   6      212.73      158.00     48.93 o 
  -4  10   6       65.15        9.63     34.84 o 
  -3  10   6      711.50      733.94     68.74 o 
  -2  10   6     3915.33     3524.09     96.87 o 
  -1  10   6     2375.21     2275.27     73.39 o 
   0  10   6     8104.80     7811.10    220.87 o 
   1  10   6      164.99      198.01     38.83 o 
   2  10   6     7438.06     7839.91    221.34 o 
   3  10   6      352.00      480.03     57.70 o 
   6  10   6      464.95      372.92     62.09 o 
   7  10   6      196.35      179.22     57.00 o 
   8  10   6       60.87       59.43     54.34 o 
  -9  11   6      286.62      338.94     81.43 o 
  -8  11   6       72.25        4.46     51.36 o 
  -7  11   6     1578.41     1424.73    111.88 o 
  -6  11   6       95.87      105.54     52.77 o 
  -5  11   6     1091.02     1028.72     89.33 o 
  -4  11   6     2234.48     2113.10    119.63 o 
  -3  11   6     2197.50     1990.73    111.26 o 
  -2  11   6     1062.74      942.75     93.01 o 
  -1  11   6     1780.95     1897.71     89.88 o 
   0  11   6      275.60      337.84     47.92 o 
   1  11   6      786.91      882.23     62.48 o 
   2  11   6     1329.13     1188.75     74.69 o 
   3  11   6     1499.38     1472.57     85.18 o 
   4  11   6      609.63      567.01     70.39 o 
   6  11   6     1535.40     1729.07     97.56 o 
   7  11   6      859.83      871.50     92.47 o 
   8  11   6      426.45      633.88     85.89 o 
  -9  12   6      250.11      251.64     79.23 o 
  -8  12   6      817.99      961.70    116.74 o 
  -7  12   6      199.36      163.71     64.28 o 
  -6  12   6     1815.11     1940.62    129.89 o 
  -5  12   6      714.85      612.81     85.03 o 
  -4  12   6     2375.46     2428.71    133.26 o 
  -3  12   6     1598.38     1605.13    105.54 o 
  -2  12   6     2879.19     2985.42     91.80 o 
  -1  12   6      553.80      579.15     52.69 o 
   0  12   6     1944.83     2033.79     94.19 o 
   1  12   6      168.94      159.88     40.09 o 
   2  12   6      809.81      808.32     64.59 o 
   3  12   6      229.36      206.78     47.99 o 
   4  12   6       75.19      104.68     44.00 o 
   7  12   6     1081.34     1268.07     99.36 o 
   8  12   6      360.11      415.28     75.08 o 
  -8  13   6      320.42      421.31     82.99 o 
  -7  13   6      191.51       94.74     61.62 o 
  -6  13   6       92.99       34.53     44.24 o 
  -5  13   6      327.32      261.04     68.19 o 
  -4  13   6      267.42      276.15     63.34 o 
  -3  13   6      419.09      504.45     80.10 o 
  -2  13   6      144.02      145.69     32.41 o 
  -1  13   6     2978.98     3035.34    122.22 o 
   0  13   6      881.81      963.42     68.19 o 
   1  13   6     4968.77     4885.92    161.76 o 
   2  13   6      218.04      269.18     48.15 o 
   3  13   6     2281.55     2442.72    111.73 o 
   4  13   6      122.85      161.68     46.74 o 
   5  13   6      445.60      488.01     69.06 o 
  -8  14   6      215.57      303.31     79.39 o 
  -7  14   6       76.79       86.67     64.36 o 
  -6  14   6      890.12      936.64    114.15 o 
  -5  14   6      170.43      118.46     63.03 o 
  -4  14   6     1601.97     1699.55    120.26 o 
  -3  14   6      768.84      735.35     90.51 o 
  -2  14   6     1077.55      941.89     87.22 o 
  -1  14   6      473.70      479.48     52.46 o 
   0  14   6     1366.34     1360.14     78.14 o 
   1  14   6       49.98       24.82     31.71 o 
   2  14   6     1793.21     1818.79     93.95 o 
   3  14   6      592.38      624.95     61.23 o 
  -7  15   6      696.90      988.40    122.84 o 
  -6  15   6      194.89      152.99     71.41 o 
  -5  15   6     1712.56     1799.45    132.40 o 
  -4  15   6      320.45      438.30     82.60 o 
  -3  15   6     2046.17     2109.03    133.57 o 
  -2  15   6       47.08        0.39     44.24 o 
  -7  16   6       80.96      125.74     68.27 o 
  -6  16   6      300.14      266.12     85.81 o 
  -5  16   6       16.12       50.27     63.97 o 
  -4  16   6      656.14      747.56    105.39 o 
  -3  16   6      378.86      372.29     78.22 o 
  -6  17   6       55.74       66.39     66.94 o 
  -5  17   6      630.23      674.98    106.79 o 
  -4  17   6      151.19      202.55     78.06 o 
  -3  17   6      621.31      409.33     84.95 o 
  -6  18   6      654.47      727.13    117.13 o 
  -5  18   6      107.25      188.46     76.89 o 
  -4  18   6     1023.41     1045.08    128.09 o 
  -3  18   6      133.14      169.43     67.26 o 
  -5  19   6      247.99      345.59     93.64 o 
  -4  19   6       43.58       93.09     65.14 o 
  -3  19   6      426.81      387.95     87.06 o 
  -4  20   6      102.82       70.15     73.44 o 
  -3  20   6       28.22       37.35     54.42 o 
  -1 -21   7       55.73       24.67     39.30 o 
   0 -21   7      483.09      490.39     51.30 o 
  -3 -20   7       85.36       24.35     40.19 o 
  -2 -20   7       95.56      107.98     41.99 o 
  -1 -20   7      255.54      171.35     47.22 o 
   0 -20   7       23.47      -12.04     25.96 o 
   1 -20   7      355.71      237.88     49.95 o 
   2 -20   7       80.22       87.71     40.54 o 
  -4 -19   7      160.12      337.14     79.23 o 
  -3 -19   7      109.06       56.07     38.96 o 
  -2 -19   7      441.72      525.68     94.58 o 
  -1 -19   7       40.73       17.75     36.04 o 
   0 -19   7      446.57      427.83     46.60 o 
   1 -19   7       44.78       30.01     28.16 o 
   2 -19   7      764.35      756.55    129.15 o 
   3 -19   7       10.27      -34.24     33.15 o 
   4 -19   7      390.08      359.86    126.37 o 
  -5 -18   7      528.53      531.54     92.78 o 
  -4 -18   7       33.81       39.07     55.59 o 
  -3 -18   7     1174.48     1279.89     75.41 o 
  -2 -18   7      211.55      146.10     42.45 o 
  -1 -18   7      874.78      973.72     66.89 o 
   0 -18   7      247.87      244.36     38.36 o 
   1 -18   7      547.28      527.94     47.18 o 
   2 -18   7      137.41      159.20     46.74 o 
   3 -18   7      350.22      404.45    121.32 o 
   4 -18   7        5.57       47.42     43.30 o 
  -6 -17   7      119.47      103.51     61.38 o 
  -5 -17   7      547.47      688.45    103.35 o 
  -4 -17   7      585.18      676.23     95.13 o 
  -3 -17   7      310.28      311.16     53.24 o 
  -2 -17   7      467.36      510.17     56.69 o 
  -1 -17   7      219.03      139.28     38.75 o 
   0 -17   7      505.76      413.26     42.50 o 
   1 -17   7      459.86      476.67     43.84 o 
   2 -17   7      327.39      201.52     53.63 o 
   3 -17   7      188.37      281.26     47.43 o 
   4 -17   7     1080.01     1116.40     71.77 o 
   5 -17   7      105.60      148.59     43.54 o 
  -7 -16   7      184.76      173.89     71.25 o 
  -6 -16   7      769.53      781.62    102.33 o 
  -5 -16   7      544.63      818.97    105.39 o 
  -4 -16   7      428.40      474.39     81.27 o 
  -3 -16   7      278.58      349.16     49.57 o 
  -2 -16   7       88.17      114.40     35.95 o 
  -1 -16   7      358.17      440.39     52.43 o 
   0 -16   7       30.83       11.82     23.88 o 
   1 -16   7     1102.50     1045.98     51.20 o 
   2 -16   7      151.27       94.82     56.69 o 
   3 -16   7     1350.36     1145.90     79.90 o 
   4 -16   7      163.02      225.88     43.95 o 
   5 -16   7     1223.78     1135.58     72.52 o 
   6 -16   7       16.05      -38.44     46.90 o 
  -7 -15   7       29.43      -13.94     52.85 o 
  -6 -15   7      571.40      736.21     97.56 o 
  -5 -15   7      219.41      188.14     61.15 o 
  -4 -15   7     1849.32     1721.63    116.74 o 
  -3 -15   7      117.27       76.27     35.10 o 
  -2 -15   7     3201.95     3280.50    106.87 o 
  -1 -15   7      517.72      528.62     51.78 o 
   0 -15   7      678.27      665.04     45.09 o 
   1 -15   7     1346.73     1272.26     54.58 o 
   2 -15   7     1119.93     1178.81     66.94 o 
   3 -15   7      129.71      170.33     41.89 o 
   4 -15   7      267.30      196.06     41.13 o 
   5 -15   7       46.21       52.06     35.59 o 
   6 -15   7      131.13      -15.42     52.93 o 
  -8 -14   7      290.26      317.72     77.75 o 
  -7 -14   7      103.18       46.04     56.22 o 
  -6 -14   7      619.68      754.29     97.95 o 
  -5 -14   7      435.58      479.95     78.69 o 
  -4 -14   7      257.63      249.60     60.60 o 
  -3 -14   7     2380.56     2194.18     84.93 o 
  -2 -14   7      736.36      816.49     58.88 o 
  -1 -14   7     1675.55     1524.05    111.77 o 
   0 -14   7      279.54      311.48     34.69 o 
   1 -14   7      597.48      646.38     43.98 o 
   2 -14   7       51.11       43.17     23.49 o 
   3 -14   7     1611.81     1685.89     76.43 o 
   4 -14   7      143.66      157.19     40.47 o 
   5 -14   7      863.64      788.34     61.64 o 
   6 -14   7      147.05       23.96     64.59 o 
   7 -14   7      340.07      403.38     90.04 o 
  -8 -13   7      474.06      706.93     99.20 o 
  -7 -13   7     1319.15     1586.96    116.97 o 
  -6 -13   7      366.57      421.23     77.75 o 
  -5 -13   7     1594.04     1766.80    116.03 o 
  -4 -13   7      399.55      469.07     72.89 o 
  -3 -13   7      590.61      583.63     51.08 o 
  -2 -13   7      392.91      391.06     43.96 o 
  -1 -13   7      289.30      286.62     39.67 o 
   0 -13   7      655.35      664.03     44.06 o 
   1 -13   7      573.27      561.16     40.23 o 
   2 -13   7     1254.91     1235.64     50.50 o 
   3 -13   7      663.41      795.58    122.41 o 
   4 -13   7     2072.32     1983.79     82.35 o 
   5 -13   7       75.94       14.92     32.57 o 
   6 -13   7     1351.57     1383.08    112.43 o 
   7 -13   7       26.37      -24.27     50.58 o 
  -8 -12   7      234.08      357.34     81.19 o 
  -7 -12   7      253.01      284.84     74.62 o 
  -6 -12   7      263.93      275.05     65.61 o 
  -5 -12   7      963.55     1036.39     86.91 o 
  -4 -12   7      706.44      661.59     71.01 o 
  -3 -12   7     2110.12     2017.42     75.81 o 
  -2 -12   7       44.45        9.88     23.60 o 
  -1 -12   7     5312.56     5270.74    129.87 o 
   0 -12   7      510.41      510.27     47.02 o 
   1 -12   7     2665.08     2680.83     70.62 o 
   2 -12   7      827.23      817.99     41.59 o 
   3 -12   7      525.23      503.63     48.02 o 
   4 -12   7      259.27      236.29     38.36 o 
   5 -12   7      605.42      720.75     61.28 o 
   6 -12   7       53.89       74.77     53.95 o 
   7 -12   7      353.61      276.62     75.87 o 
  -9 -11   7      306.91      291.10     76.73 o 
  -8 -11   7      182.69      187.67     64.36 o 
  -7 -11   7      266.12      264.64     67.02 o 
  -6 -11   7      741.77      807.85     88.86 o 
  -5 -11   7      197.56      157.45     51.67 o 
  -4 -11   7      339.83      387.80     62.09 o 
  -3 -11   7      627.01      681.48     68.51 o 
  -2 -11   7     4173.61     3961.03    104.76 o 
  -1 -11   7     1339.71     1343.76     60.04 o 
   0 -11   7     6735.05     6596.36    146.93 o 
   1 -11   7      921.26      859.62     40.02 o 
   2 -11   7     2141.46     2234.23     62.20 o 
   3 -11   7      665.05      596.60     47.85 o 
   4 -11   7      646.89      551.25     73.79 o 
   5 -11   7      282.87      261.36     54.42 o 
   6 -11   7      675.75      552.92     83.23 o 
   7 -11   7      400.16      386.15     79.86 o 
   8 -11   7      341.13      290.16     77.28 o 
  -9 -10   7      370.91      361.57     83.07 o 
  -8 -10   7     1490.28     1736.82    120.73 o 
  -7 -10   7      783.05      795.48     91.76 o 
  -6 -10   7     1308.23     1333.05     95.75 o 
  -5 -10   7        3.61      -32.26     33.67 o 
  -4 -10   7     2463.82     2535.66    123.31 o 
  -3 -10   7       86.98       75.88     44.63 o 
  -2 -10   7      181.01      245.59     32.77 o 
  -1 -10   7      735.08      704.68     43.88 o 
   0 -10   7      981.33      896.34     50.69 o 
   1 -10   7     1988.42     2116.84     73.96 o 
   2 -10   7     1082.50     1032.50     41.79 o 
   3 -10   7     3254.15     3106.63     94.13 o 
   4 -10   7      308.81      303.05     40.65 o 
   5 -10   7     1730.05     1652.16     71.10 o 
   6 -10   7      218.78      171.23     60.91 o 
   7 -10   7     1664.62     1614.83    117.05 o 
   8 -10   7       21.29        3.44     60.60 o 
  -9  -9   7      566.35      767.53     96.54 o 
  -8  -9   7      260.06      215.70     64.20 o 
  -7  -9   7      866.89      827.89     83.70 o 
  -6  -9   7      533.32      555.27     73.28 o 
  -5  -9   7     1216.36     1256.24     87.85 o 
  -4  -9   7     3132.52     3320.96    138.58 o 
  -3  -9   7      707.17      734.90     43.68 o 
  -2  -9   7     3900.01     3777.78     95.07 o 
  -1  -9   7      603.27      616.38     28.61 o 
   0  -9   7     5986.19     6284.01    104.60 o 
   1  -9   7     1447.87     1294.59     41.63 o 
   2  -9   7     2124.95     2073.56     56.86 o 
   3  -9   7      619.53      656.23    126.60 o 
   4  -9   7     3342.91     3452.62     99.92 o 
   5  -9   7      237.92      184.98     34.01 o 
   6  -9   7      429.66      471.88     72.66 o 
   7  -9   7       92.10      100.45     59.97 o 
   8  -9   7      317.45      160.82     68.82 o 
  -9  -8   7       72.14       92.54     57.86 o 
  -8  -8   7       80.78       73.05     49.33 o 
  -7  -8   7       89.11       23.02     47.53 o 
  -6  -8   7      119.50      127.86     46.74 o 
  -5  -8   7     3210.94     3298.41    140.85 o 
  -4  -8   7       75.91      121.51     37.89 o 
  -3  -8   7     5067.96     4903.51    112.63 o 
  -2  -8   7      789.39      782.23     42.37 o 
  -1  -8   7     9585.20     9796.44    142.57 o 
   0  -8   7     2235.00     2109.26     50.68 o 
   1  -8   7     4272.36     4306.51     80.82 o 
   2  -8   7     5641.87     5623.98    125.53 o 
   3  -8   7     1273.71     1092.25     54.31 o 
   4  -8   7      163.13      223.26     33.22 o 
   5  -8   7      473.56      469.84     76.46 o 
   6  -8   7      300.52      359.92     64.75 o 
   7  -8   7      260.16      187.83     60.52 o 
   8  -8   7      590.00      529.35     84.87 o 
   9  -8   7      214.85      122.77     69.21 o 
 -10  -7   7      331.11      295.17     77.12 o 
  -9  -7   7      909.84      884.42     87.77 o 
  -8  -7   7      448.30      547.52     79.31 o 
  -7  -7   7     1636.68     1637.15    105.93 o 
  -6  -7   7     1570.51     1562.38     96.30 o 
  -5  -7   7     3455.31     3460.95    141.09 o 
  -4  -7   7     2163.55     2166.32     57.81 o 
  -3  -7   7     1077.08      933.16     32.53 o 
  -2  -7   7     1401.19     1463.17     51.96 o 
  -1  -7   7      166.06      136.27     16.67 o 
   0  -7   7     2599.72     2676.17     57.05 o 
   1  -7   7     4315.25     4226.38    140.13 o 
   2  -7   7     2382.79     2341.40     73.02 o 
   3  -7   7     2034.31     1997.70     73.91 o 
   4  -7   7     5651.19     5753.65    126.81 o 
   5  -7   7      354.70      337.06     60.44 o 
   6  -7   7     2570.11     2651.30    125.98 o 
   7  -7   7      277.72      340.04     64.83 o 
   8  -7   7      648.45      642.72     91.61 o 
   9  -7   7      106.32       53.55     58.80 o 
 -10  -6   7      362.62      349.20     75.79 o 
  -9  -6   7      408.38      528.10     80.80 o 
  -8  -6   7     1372.73     1474.29    105.70 o 
  -7  -6   7     1262.35     1345.93     78.26 o 
  -6  -6   7     2798.51     2844.90     80.38 o 
  -5  -6   7      811.81      846.96     76.14 o 
  -4  -6   7     2618.89     2692.68     65.75 o 
  -3  -6   7     1930.58     1802.64     39.33 o 
  -2  -6   7     1173.12     1111.74     35.15 o 
  -1  -6   7     2231.32     2344.19     51.39 o 
   0  -6   7     1737.30     1571.62     41.88 o 
   1  -6   7     1707.82     1729.84     45.32 o 
   2  -6   7     2980.78     2859.34    168.73 o 
   3  -6   7     7147.04     6948.39    138.82 o 
   4  -6   7      790.48      662.38     63.58 o 
   5  -6   7     4065.71     3963.21    147.35 o 
   6  -6   7       41.15       75.79     42.28 o 
   7  -6   7     1501.62     1498.57    100.84 o 
   8  -6   7       56.63      -17.69     49.72 o 
   9  -6   7      152.33       -8.22     52.85 o 
 -10  -5   7       88.29      151.50     64.67 o 
  -9  -5   7      126.39      117.36     59.82 o 
  -8  -5   7       10.04       -9.57     28.80 o 
  -7  -5   7      122.77      111.36     31.40 o 
  -6  -5   7      790.13      764.09     44.56 o 
  -5  -5   7       58.70       68.09     20.33 o 
  -4  -5   7     8993.83     9478.55    183.29 o 
  -3  -5   7      655.99      615.75     23.43 o 
  -2  -5   7    10135.37     9773.86    140.50 o 
  -1  -5   7     6819.46     8389.61    186.28 o 
   0  -5   7     5636.35     5212.74     85.39 o 
   1  -5   7     7538.26     7964.72    118.24 o 
   2  -5   7     2526.53     2469.21     68.94 o 
   3  -5   7     1147.37     1075.47     44.55 o 
   4  -5   7      677.97      628.86     38.49 o 
   5  -5   7      290.82      289.77     51.28 o 
   6  -5   7      121.82       59.74     41.65 o 
   7  -5   7      795.66      828.99     77.83 o 
   8  -5   7       82.18       -4.54     47.29 o 
   9  -5   7      336.84      239.43     69.68 o 
 -10  -4   7      330.16      361.45     51.34 o 
  -9  -4   7      179.30      181.43     40.28 o 
  -8  -4   7     1254.94     1249.11     62.56 o 
  -7  -4   7     1244.34     1272.39     58.30 o 
  -6  -4   7     3273.89     3274.49     86.60 o 
  -5  -4   7     2670.42     2746.08     72.60 o 
  -4  -4   7     2432.76     2174.02     97.56 o 
  -3  -4   7     6785.45     7393.81    135.96 o 
  -2  -4   7     1460.04     1702.65     42.71 o 
  -1  -4   7     3393.08     3756.86     67.23 o 
   0  -4   7     4429.67     4428.60     75.79 o 
   1  -4   7     2486.49     2345.32     51.48 o 
   2  -4   7     2206.92     2200.22     61.21 o 
   3  -4   7     3132.11     3200.78    115.37 o 
   4  -4   7      630.07      567.16     34.07 o 
   5  -4   7     3418.49     3435.11    129.66 o 
   6  -4   7      852.20      834.78     72.34 o 
   7  -4   7     1847.49     1753.49    106.64 o 
   8  -4   7      435.07      481.44     80.02 o 
   9  -4   7      305.59      368.77     72.81 o 
 -10  -3   7      339.66      236.95     46.32 o 
  -9  -3   7      777.95      794.70     59.31 o 
  -8  -3   7     1174.26     1234.42     72.23 o 
  -7  -3   7     2985.48     3032.28     95.64 o 
  -6  -3   7      736.48      705.44     65.92 o 
  -5  -3   7     5412.75     5522.69    179.61 o 
  -4  -3   7      332.60      320.77     44.78 o 
  -3  -3   7     3952.14     4338.64    141.71 o 
  -2  -3   7     1612.95     1338.11     36.99 o 
  -1  -3   7     4197.45     4394.68     73.22 o 
   0  -3   7     3496.47     3735.57     66.07 o 
   1  -3   7     2163.63     1965.57     60.19 o 
   2  -3   7     5587.83     5804.28    161.72 o 
   3  -3   7     4052.43     4071.51     85.45 o 
   4  -3   7     7830.52     7716.11    138.11 o 
   5  -3   7      293.71      288.05     53.01 o 
   6  -3   7     3180.67     3137.12    128.95 o 
   7  -3   7        8.41       30.14     45.65 o 
   8  -3   7     1360.21     1342.52     99.51 o 
   9  -3   7       97.64       24.58     50.66 o 
 -10  -2   7      518.41      525.62     60.51 o 
  -9  -2   7      112.73       87.38     35.48 o 
  -8  -2   7      513.55      495.14     48.21 o 
  -7  -2   7      486.13      577.74     70.70 o 
  -6  -2   7      333.84      397.11     57.00 o 
  -5  -2   7     3738.88     3758.24    139.29 o 
  -4  -2   7      627.90      709.82     55.82 o 
  -3  -2   7     6325.01     6799.29    188.61 o 
  -2  -2   7     7319.54     7602.81    112.27 o 
  -1  -2   7    16411.19    16693.47    211.97 o 
   0  -2   7     7678.92     8478.21    120.00 o 
   1  -2   7    10238.81    10683.70    145.26 o 
   2  -2   7     4616.44     4232.60     84.77 o 
   3  -2   7       99.23      100.17     15.28 o 
   4  -2   7     1548.98     1608.57     78.61 o 
   5  -2   7      700.74      723.92     61.23 o 
   6  -2   7      484.49      623.46     68.35 o 
   7  -2   7      669.95      659.56     75.63 o 
   8  -2   7     1035.04     1234.48     93.09 o 
   9  -2   7      337.19      452.86     81.19 o 
 -10  -1   7      237.47      186.04     45.07 o 
  -9  -1   7      776.51      836.02     60.84 o 
  -8  -1   7      584.12      701.68     82.29 o 
  -7  -1   7     1320.14     1150.07     84.72 o 
  -6  -1   7      335.31      289.53     52.54 o 
  -5  -1   7     1844.41     1820.51     92.94 o 
  -4  -1   7     4806.11     4743.50    155.02 o 
  -3  -1   7      494.53      430.07     43.61 o 
  -2  -1   7    18608.48    18291.12    229.49 o 
  -1  -1   7     3549.73     3221.50     57.94 o 
   0  -1   7    17571.19    19372.81    238.04 o 
   1  -1   7     2612.82     2355.83     47.67 o 
   2  -1   7     4862.92     4948.35    150.76 o 
   3  -1   7     1720.59     1521.86     39.39 o 
   4  -1   7     3112.32     3383.05    115.02 o 
   5  -1   7      175.30      176.40     41.73 o 
   6  -1   7     2159.23     2222.17    104.92 o 
   7  -1   7      648.25      764.71     71.56 o 
   8  -1   7      599.03      665.66     85.89 o 
   9  -1   7      589.52      681.87     88.71 o 
 -10   0   7      460.52      507.25     59.14 o 
  -9   0   7     1679.04     1527.59     72.95 o 
  -8   0   7     2180.59     2041.15    119.16 o 
  -7   0   7      760.01      696.67     70.15 o 
  -6   0   7     7330.77     7227.10    225.96 o 
  -5   0   7        9.04      -19.34     25.13 o 
  -4   0   7     5937.35     5969.13    181.96 o 
  -3   0   7       20.46        2.86     14.47 o 
  -2   0   7      420.98      449.21     45.81 o 
  -1   0   7     4515.44     4369.53     69.48 o 
   0   0   7        4.64       47.91     20.28 o 
   1   0   7     5831.06     6025.05     89.73 o 
   2   0   7     5014.12     4984.45     98.69 o 
   3   0   7     8573.11     9106.10    214.29 o 
   4   0   7      643.72      634.35     52.38 o 
   5   0   7     4976.84     4998.12    156.59 o 
   6   0   7        8.35       22.24     34.53 o 
   7   0   7     1292.85     1292.96     87.38 o 
   8   0   7        0.13      -21.77     39.38 o 
   9   0   7      409.58      271.06     68.04 o 
 -10   1   7      246.84      286.45     49.93 o 
  -9   1   7      797.90      889.35    100.45 o 
  -8   1   7      606.61      698.94     76.49 o 
  -7   1   7     1293.76     1235.89     88.55 o 
  -6   1   7      319.62      248.59     51.28 o 
  -5   1   7     1782.38     1743.63     92.15 o 
  -4   1   7     4674.76     4555.44    153.46 o 
  -3   1   7      434.51      386.36     33.61 o 
  -2   1   7    18344.87    17755.26    297.25 o 
  -1   1   7     3689.13     3447.96     57.19 o 
   0   1   7    17231.54    18915.63    235.07 o 
   1   1   7     2681.80     2389.69     45.41 o 
   2   1   7     5054.24     5095.13    227.09 o 
   3   1   7     1685.77     1631.43     68.51 o 
   4   1   7     3131.64     3435.58    114.55 o 
   5   1   7      155.19      149.47     38.29 o 
   6   1   7     2125.22     2089.30    100.06 o 
   7   1   7      626.92      635.83     75.48 o 
   8   1   7      633.23      671.30     81.27 o 
   9   1   7      584.69      669.03     90.04 o 
 -10   2   7      498.69      435.95     81.90 o 
  -9   2   7      103.82       73.21     49.72 o 
  -8   2   7      498.27      494.35     77.12 o 
  -7   2   7      546.62      501.40     70.23 o 
  -6   2   7      298.54      285.07     55.20 o 
  -5   2   7     3803.45     3792.84    144.85 o 
  -4   2   7      668.68      696.98     58.41 o 
  -3   2   7     6296.44     6521.70    137.90 o 
  -2   2   7     7435.29     7770.14    149.16 o 
  -1   2   7    16357.40    16644.11    207.30 o 
   0   2   7     8011.48     8665.24    130.91 o 
   1   2   7    10172.82    10527.74    139.38 o 
   2   2   7     4328.49     4172.99     65.22 o 
   3   2   7       43.66       47.06     22.47 o 
   4   2   7     1577.51     1524.72     73.91 o 
   5   2   7      693.37      738.95     59.90 o 
   6   2   7      421.04      579.15     63.73 o 
   7   2   7      701.56      621.11     71.48 o 
   8   2   7     1047.51     1032.55     90.90 o 
   9   2   7      333.02      305.35     71.41 o 
 -10   3   7      335.92      286.32     74.54 o 
  -9   3   7      742.40      801.82     94.89 o 
  -8   3   7     1159.64     1134.89     93.64 o 
  -7   3   7     2846.52     2790.75    136.08 o 
  -6   3   7      731.82      741.84     68.59 o 
  -5   3   7     5221.30     5410.42    183.91 o 
  -4   3   7      359.97      306.29     48.62 o 
  -3   3   7     4289.59     4651.31    109.01 o 
  -2   3   7     1451.21     1223.87     82.64 o 
  -1   3   7     4217.42     4391.65    106.59 o 
   0   3   7     3687.09     3841.30     61.06 o 
   1   3   7     2201.17     2006.76     39.79 o 
   2   3   7     5332.22     5593.45     82.99 o 
   3   3   7     4113.33     4133.04    116.97 o 
   4   3   7     7835.13     7608.86    193.70 o 
   5   3   7      295.37      277.48     47.37 o 
   6   3   7     3084.45     3041.60    121.44 o 
   7   3   7       11.32      -13.94     35.15 o 
   8   3   7     1403.46     1478.29     99.59 o 
   9   3   7      103.06       68.51     50.89 o 
 -10   4   7      343.95      238.49     68.12 o 
  -9   4   7      195.47      129.19     60.37 o 
  -8   4   7     1249.62     1324.52    100.22 o 
  -7   4   7     1279.02     1413.22    100.84 o 
  -6   4   7     3230.40     3128.90    138.58 o 
  -5   4   7     2574.30     2665.87    121.28 o 
  -4   4   7     2464.41     2094.39    101.55 o 
  -3   4   7     6452.56     7001.18    148.87 o 
  -2   4   7     1616.42     1882.36     60.01 o 
  -1   4   7     3574.84     3949.97    141.01 o 
   0   4   7     4724.78     4679.91     72.48 o 
   1   4   7     2418.60     2294.63     43.69 o 
   2   4   7     2140.55     2092.27     41.77 o 
   3   4   7     3239.87     3305.54    101.00 o 
   4   4   7      680.19      677.17     50.34 o 
   5   4   7     3488.29     3463.22    121.91 o 
   6   4   7      811.67      784.75     64.28 o 
   7   4   7     1824.52     1799.53    101.94 o 
   8   4   7      426.36      394.22     68.74 o 
   9   4   7      336.56      345.67     71.56 o 
 -10   5   7       90.33       26.93     60.44 o 
  -9   5   7      127.66       80.88     55.12 o 
  -8   5   7        8.99        0.63     42.98 o 
  -7   5   7      122.56      164.18     52.77 o 
  -6   5   7      787.40      781.38     72.97 o 
  -5   5   7       47.91       51.99     32.57 o 
  -4   5   7     8882.41     8781.80    252.74 o 
  -3   5   7      666.96      668.78     98.81 o 
  -2   5   7    10308.74     9954.85    227.33 o 
  -1   5   7     7171.76     8949.73    164.24 o 
   0   5   7     5508.92     4894.05     73.97 o 
   1   5   7     7024.30     7490.48    106.76 o 
   2   5   7     2467.03     2515.22     48.15 o 
   3   5   7     1136.05      964.67     55.75 o 
   4   5   7      692.85      648.28     52.30 o 
   5   5   7      287.68      217.03     44.08 o 
   6   5   7      115.89      129.89     43.85 o 
   7   5   7      768.29      919.34     79.31 o 
   8   5   7       83.03       80.57     54.49 o 
   9   5   7      340.52      356.24     79.23 o 
 -10   6   7      359.74      333.38     77.75 o 
  -9   6   7      402.00      499.68     84.17 o 
  -8   6   7     1456.68     1425.99    109.22 o 
  -7   6   7     1267.66     1242.23     95.36 o 
  -6   6   7     2804.96     2780.49    134.90 o 
  -5   6   7      811.68      830.01     72.81 o 
  -4   6   7     2517.05     2476.47    115.49 o 
  -3   6   7     2051.82     1880.90     66.79 o 
  -2   6   7     1222.22     1102.76     48.50 o 
  -1   6   7     2294.97     2265.54     67.31 o 
   0   6   7     1831.54     1734.47     55.02 o 
   1   6   7     1648.56     1679.72     37.94 o 
   2   6   7     3116.26     2976.73     55.05 o 
   3   6   7     7123.05     6957.88    134.26 o 
   4   6   7      771.14      657.05     52.46 o 
   5   6   7     4010.28     3699.28    128.80 o 
   6   6   7       44.49       30.61     39.62 o 
   7   6   7     1507.67     1639.97     96.46 o 
   8   6   7       44.92       77.83     51.44 o 
   9   6   7      152.02      185.01     67.18 o 
 -10   7   7      328.99      377.15     85.42 o 
  -9   7   7      871.54      852.63     90.35 o 
  -8   7   7      416.75      409.80     75.87 o 
  -7   7   7     1779.21     1575.84    109.06 o 
  -6   7   7     1586.49     1521.90    101.47 o 
  -5   7   7     3415.43     3303.58    146.65 o 
  -4   7   7     2110.97     2110.21    108.52 o 
  -3   7   7     1032.34      934.35     48.87 o 
  -2   7   7     1256.75     1282.31     74.34 o 
  -1   7   7      128.22       74.16     20.00 o 
   0   7   7     2598.14     2650.26     72.69 o 
   1   7   7     4274.84     4266.87     69.72 o 
   2   7   7     2520.51     2374.65     49.57 o 
   3   7   7     2026.71     1881.10     70.19 o 
   4   7   7     5850.58     5729.16    159.96 o 
   5   7   7      361.04      406.19     52.85 o 
   6   7   7     2622.13     2643.71    115.95 o 
   7   7   7      300.87      357.73     61.54 o 
   8   7   7      635.03      740.75     85.65 o 
   9   7   7       99.86       64.28     56.84 o 
  -9   8   7       65.86      177.89     62.01 o 
  -8   8   7       87.96      175.85     58.56 o 
  -7   8   7       73.21       32.96     42.59 o 
  -6   8   7      134.84       66.00     39.85 o 
  -5   8   7     3158.07     2837.02    136.08 o 
  -4   8   7       90.39       86.52     37.66 o 
  -3   8   7     5132.67     4973.62    342.62 o 
  -2   8   7      709.29      762.99     43.02 o 
  -1   8   7     9542.41     9582.14    184.86 o 
   0   8   7     2173.05     1985.50     63.56 o 
   1   8   7     4194.43     4309.27     71.19 o 
   2   8   7     5765.21     5714.14    110.15 o 
   3   8   7     1289.97     1156.23     47.17 o 
   4   8   7      177.90      183.60     41.81 o 
   5   8   7      510.67      614.22     60.52 o 
   6   8   7      286.07      243.03     52.61 o 
   7   8   7      234.96      170.68     53.32 o 
   8   8   7      600.62      695.42     83.46 o 
   9   8   7      222.46      108.13     56.45 o 
  -9   9   7      561.71      498.35     88.47 o 
  -8   9   7      265.21      196.83     63.81 o 
  -7   9   7      846.78      807.69     86.05 o 
  -6   9   7      469.49      320.07     65.14 o 
  -5   9   7     1162.68     1082.66     86.83 o 
  -4   9   7     3294.40     3362.06    147.66 o 
  -3   9   7      623.63      608.78     44.12 o 
  -2   9   7     3915.20     3617.31     98.87 o 
  -1   9   7      608.60      575.71     38.37 o 
   0   9   7     6189.92     6424.63    184.93 o 
   1   9   7     1400.89     1296.20     52.06 o 
   2   9   7     2112.37     1934.49     75.12 o 
   3   9   7      704.95      679.02     38.14 o 
   4   9   7     3383.61     3507.90     92.32 o 
   5   9   7      240.70      189.87     44.08 o 
   6   9   7      438.94      603.58     69.60 o 
   7   9   7       95.03      125.12     50.27 o 
   8   9   7      309.30      316.31     69.76 o 
  -9  10   7      390.02      380.28     84.17 o 
  -8  10   7     1477.41     1514.15    119.56 o 
  -7  10   7      806.89      729.94     93.72 o 
  -6  10   7     1266.60     1277.54    101.94 o 
  -5  10   7        0.56      -28.26     30.30 o 
  -4  10   7     2546.02     2670.17    133.81 o 
  -3  10   7       93.91       83.15     41.18 o 
  -2  10   7      180.25      250.68     34.53 o 
  -1  10   7      689.96      703.87     42.50 o 
   0  10   7      985.87      917.26     46.69 o 
   1  10   7     2050.44     2197.19    102.33 o 
   2  10   7     1085.25     1062.70     72.34 o 
   3  10   7     3356.74     3215.54     83.18 o 
   4  10   7      340.36      406.86     40.48 o 
   5  10   7     1513.49     1472.57     83.46 o 
   6  10   7      225.97      262.52     55.28 o 
   7  10   7     1698.02     1614.05    103.11 o 
   8  10   7       20.66        8.38     47.84 o 
  -9  11   7      304.66      253.21     75.24 o 
  -8  11   7      187.07      217.03     71.01 o 
  -7  11   7      267.57      201.69     64.75 o 
  -6  11   7      753.05      652.28     86.20 o 
  -5  11   7      206.30      160.74     54.88 o 
  -4  11   7      433.34      508.92     74.22 o 
  -3  11   7      583.07      687.27     72.03 o 
  -2  11   7     4194.71     3945.58    108.13 o 
  -1  11   7     1319.98     1230.31    120.03 o 
   0  11   7     6722.84     6872.37    212.96 o 
   1  11   7      886.83      861.01     64.98 o 
   2  11   7     2090.58     2120.38    103.11 o 
   3  11   7      647.65      616.26     64.28 o 
   4  11   7      560.79      547.91     71.33 o 
   5  11   7      268.26      230.91     36.35 o 
   6  11   7      733.71      659.17     72.50 o 
   7  11   7      425.16      318.11     69.29 o 
   8  11   7      341.43      349.43     72.58 o 
  -8  12   7      228.63      199.81     72.74 o 
  -7  12   7      245.75      223.69     70.15 o 
  -6  12   7      259.25      280.92     67.33 o 
  -5  12   7     1010.73     1024.65     93.64 o 
  -4  12   7      708.78      662.85     84.25 o 
  -3  12   7     2127.03     1992.69    117.99 o 
  -2  12   7       51.12       -2.50     30.81 o 
  -1  12   7     5340.64     5439.87    131.27 o 
   0  12   7      500.87      570.77     65.06 o 
   1  12   7     2626.19     2667.51    115.25 o 
   2  12   7      810.13      762.91     64.75 o 
   3  12   7      516.18      571.94     69.60 o 
   4  12   7      235.61      234.81     50.81 o 
   5  12   7      634.98      698.31     82.76 o 
  -8  13   7      485.29      637.32    106.32 o 
  -7  13   7     1278.53     1403.59    119.56 o 
  -6  13   7      374.05      299.01     74.30 o 
  -5  13   7     1621.56     1742.77    123.86 o 
  -4  13   7      411.82      466.95     80.10 o 
  -3  13   7      673.34      723.37     86.28 o 
  -2  13   7      352.36      370.48     43.61 o 
  -1  13   7      285.03      329.32     38.99 o 
   0  13   7      718.45      681.71     62.32 o 
   1  13   7      539.62      618.22     60.29 o 
   2  13   7     1152.72     1077.81     76.81 o 
   3  13   7      735.04      717.81     67.26 o 
   4  13   7     2142.47     2105.82    110.79 o 
   5  13   7       66.83       91.92     48.31 o 
   6  13   7     1402.46     1191.65     92.07 o 
  -8  14   7      275.24      279.36     82.99 o 
  -7  14   7      113.96      116.11     65.30 o 
  -6  14   7      619.42      751.40    104.13 o 
  -5  14   7      459.60      405.02     80.25 o 
  -4  14   7      256.51      196.68     62.48 o 
  -3  14   7     2324.21     2322.15    136.78 o 
  -2  14   7      775.06      799.43     53.27 o 
  -1  14   7     1757.50     1627.78     69.26 o 
   0  14   7      242.02      250.94     48.78 o 
   1  14   7      613.81      644.99     61.38 o 
   2  14   7       67.81       63.89     39.38 o 
   3  14   7     1612.84     1547.81     94.42 o 
   4  14   7      138.39      159.88     45.10 o 
  -7  15   7       29.45       -6.89     54.49 o 
  -6  15   7      581.52      733.62    103.11 o 
  -5  15   7      212.29      215.70     72.34 o 
  -4  15   7     1896.94     1832.34    130.60 o 
  -3  15   7      123.53       99.36     56.53 o 
  -2  15   7     3116.60     3326.99    144.38 o 
  -1  15   7      600.21      542.24     47.24 o 
  -7  16   7      184.86      255.63     83.93 o 
  -6  16   7      754.74      913.78    119.56 o 
  -5  16   7      543.73      480.10     92.15 o 
  -4  16   7      431.21      410.11     82.68 o 
  -3  16   7      277.91      308.01     71.64 o 
  -2  16   7       83.08       36.56     50.03 o 
  -6  17   7      116.04      134.75     76.42 o 
  -5  17   7      584.40      812.39    118.30 o 
  -4  17   7      584.91      571.55    103.11 o 
  -3  17   7      309.23      279.51     79.23 o 
  -2  17   7      488.27      503.83     85.89 o 
  -5  18   7      523.23      521.29    103.35 o 
  -4  18   7       29.87        5.01     58.33 o 
  -3  18   7     1157.80     1292.73    118.85 o 
  -2  18   7      182.38      134.75     65.06 o 
  -4  19   7      155.95      131.22     75.55 o 
  -3  19   7       90.39       77.59     64.75 o 
  -2  19   7      469.14      546.66     93.41 o 
  -3  20   7       91.23      110.32     67.33 o 
  -2  20   7      100.26       69.21     63.81 o 
  -2 -20   8      271.40      382.07     70.62 o 
  -1 -20   8      444.79      591.90     78.45 o 
   0 -20   8      136.65       45.80     41.98 o 
   1 -20   8      241.38      265.87     68.16 o 
  -4 -19   8      359.37      486.99     94.89 o 
  -3 -19   8      256.23      369.06    110.04 o 
  -2 -19   8      544.06      556.51     63.43 o 
  -1 -19   8      205.54      173.46     69.02 o 
   0 -19   8      208.04      207.08     48.35 o 
   1 -19   8      383.73      488.88     98.69 o 
   2 -19   8       87.12       85.38     40.54 o 
   3 -19   8      305.55      402.88     56.68 o 
  -5 -18   8      298.92      340.74     84.32 o 
  -4 -18   8       69.61      147.51     64.05 o 
  -3 -18   8       44.35       89.11     75.55 o 
  -2 -18   8      163.99      142.96     42.51 o 
  -1 -18   8       33.20        8.38     35.47 o 
   0 -18   8     1081.38     1046.11    116.35 o 
   1 -18   8       31.10      -23.21     30.68 o 
   2 -18   8      426.33      394.64     63.65 o 
   3 -18   8       64.09       30.21     35.40 o 
   4 -18   8      567.91      654.21    157.92 o 
  -6 -17   8      307.68      342.93     82.29 o 
  -5 -17   8      252.81      477.76     87.77 o 
  -4 -17   8      788.06      683.44     96.93 o 
  -3 -17   8      694.10      836.32     66.76 o 
  -2 -17   8      721.45      857.41     65.93 o 
  -1 -17   8      382.26      308.09     56.53 o 
   0 -17   8      724.43      899.56     68.86 o 
   1 -17   8      148.66       77.56     40.13 o 
   2 -17   8      196.01      215.56     43.04 o 
   3 -17   8      518.19      517.64     88.32 o 
   4 -17   8       86.89       89.61     39.50 o 
   5 -17   8      307.99      242.46     50.47 o 
  -6 -16   8      186.61      246.55     72.03 o 
  -5 -16   8      757.86      813.33    104.84 o 
  -4 -16   8      609.69      495.06     84.87 o 
  -3 -16   8     1296.53     1311.69     74.54 o 
  -2 -16   8      246.64      248.75     44.42 o 
  -1 -16   8     1099.01     1131.37     68.48 o 
   0 -16   8       96.78       48.84     41.77 o 
   1 -16   8      495.66      521.93     44.79 o 
   2 -16   8      479.36      558.83     73.36 o 
   3 -16   8       86.92       41.64     34.61 o 
   4 -16   8      523.37      589.58     63.76 o 
   5 -16   8       76.75       39.82     36.30 o 
  -7 -15   8       72.55       63.11     63.26 o 
  -6 -15   8      624.82      678.11     95.52 o 
  -5 -15   8       92.37      100.22     55.43 o 
  -4 -15   8      248.31      242.88     98.96 o 
  -3 -15   8      332.45      309.36     46.02 o 
  -2 -15   8       96.71      123.81     36.01 o 
  -1 -15   8      743.69      785.86     58.83 o 
   0 -15   8      169.07      213.57     41.91 o 
   1 -15   8      960.85      944.94     49.63 o 
   2 -15   8      257.05      234.50     42.49 o 
   3 -15   8     1340.37     1385.16     72.75 o 
   4 -15   8      285.03      227.24     44.12 o 
   5 -15   8      899.56      817.86     82.48 o 
   6 -15   8      149.25      181.41     65.69 o 
  -7 -14   8      470.50      550.34     89.80 o 
  -6 -14   8      216.57      346.61     77.43 o 
  -5 -14   8      697.88      830.40     87.14 o 
  -4 -14   8      306.63      308.50     45.72 o 
  -3 -14   8     1597.47     1693.38     76.71 o 
  -2 -14   8      289.18      285.34     50.89 o 
  -1 -14   8      688.72      804.89     58.27 o 
   0 -14   8     1172.56     1125.48     71.68 o 
   1 -14   8      904.56     1016.24     61.54 o 
   2 -14   8     1264.90     1075.73     62.64 o 
   3 -14   8      525.92      380.93     48.01 o 
   4 -14   8      461.66      530.94     57.88 o 
   5 -14   8      176.46      158.29     41.16 o 
   6 -14   8      377.51      393.12     84.56 o 
  -8 -13   8      153.87       66.86     60.91 o 
  -7 -13   8      326.94      302.22     74.62 o 
  -6 -13   8      535.24      651.02     89.41 o 
  -5 -13   8      551.28      610.31     84.72 o 
  -4 -13   8     2319.43     2329.51     88.43 o 
  -3 -13   8      671.13      663.24     54.58 o 
  -2 -13   8     1197.44     1094.55     60.26 o 
  -1 -13   8      486.40      542.77     52.22 o 
   0 -13   8     3242.84     3462.27    105.92 o 
   1 -13   8      771.60      780.15     55.06 o 
   2 -13   8      602.97      608.46    101.47 o 
   3 -13   8       76.18       45.99     28.23 o 
   4 -13   8      186.64      153.34     49.83 o 
   5 -13   8      423.68      311.14     72.11 o 
   6 -13   8       36.73       -4.15     56.22 o 
   7 -13   8      559.03      575.86     94.58 o 
  -8 -12   8       40.85       18.63     54.26 o 
  -7 -12   8     1038.70     1149.84    103.04 o 
  -6 -12   8      555.84      589.17     84.72 o 
  -5 -12   8      308.80      331.03     63.97 o 
  -4 -12   8       76.36       11.51     26.32 o 
  -3 -12   8     1149.07     1112.62     60.47 o 
  -2 -12   8      659.18      668.75     49.82 o 
  -1 -12   8      580.81      563.41     73.83 o 
   0 -12   8     1679.56     1697.51     72.30 o 
   1 -12   8      541.93      586.79     50.93 o 
   2 -12   8     2501.39     2424.53     86.56 o 
   3 -12   8     1079.70      983.40     58.12 o 
   4 -12   8     1446.16     1510.77     72.94 o 
   5 -12   8      178.89      201.37     63.58 o 
   6 -12   8      645.10      653.53     96.22 o 
   7 -12   8       74.92       71.87     66.24 o 
  -8 -11   8     1087.00     1098.40    104.13 o 
  -7 -11   8      179.96      338.78     72.19 o 
  -6 -11   8     1211.67     1146.86     94.97 o 
  -5 -11   8      200.78      277.79     64.44 o 
  -4 -11   8       94.51       35.72     27.31 o 
  -3 -11   8     1342.62     1430.35     64.92 o 
  -2 -11   8     1582.99     1646.09     68.05 o 
  -1 -11   8     1702.66     1745.91    112.55 o 
   0 -11   8      790.33      836.94     51.05 o 
   1 -11   8     4089.90     3799.85    106.62 o 
   2 -11   8      845.76      707.71     73.28 o 
   3 -11   8     3046.86     2834.82     93.48 o 
   4 -11   8      159.99       89.89     31.85 o 
   5 -11   8      415.30      513.07     76.57 o 
   6 -11   8      349.22      258.84     68.74 o 
   7 -11   8      381.07      398.44     83.70 o 
   8 -11   8       11.35      -17.77     59.35 o 
  -9 -10   8      103.48      126.45     62.56 o 
  -8 -10   8      110.85      131.30     60.60 o 
  -7 -10   8      637.01      641.86     85.34 o 
  -6 -10   8     1331.15     1212.24     94.97 o 
  -5 -10   8      854.96      905.40     80.02 o 
  -4 -10   8      557.58      600.52     72.89 o 
  -3 -10   8     3629.66     3565.87    100.45 o 
  -2 -10   8     1236.53     1254.25     57.44 o 
  -1 -10   8     4326.64     4367.08    109.59 o 
   0 -10   8      639.29      621.14     46.37 o 
   1 -10   8     2588.98     2560.39     90.74 o 
   2 -10   8      223.60      240.16     47.06 o 
   3 -10   8      216.18      249.65     61.38 o 
   4 -10   8      268.06      290.23     45.02 o 
   5 -10   8      324.18      334.01     69.68 o 
   6 -10   8      618.26      578.21     84.64 o 
   7 -10   8      168.98      104.13     66.47 o 
   8 -10   8      721.36      710.29    105.15 o 
  -9  -9   8       17.09        8.77     57.78 o 
  -8  -9   8      964.88     1009.07     96.69 o 
  -7  -9   8      451.92      430.62     73.36 o 
  -6  -9   8      206.83      190.18     53.40 o 
  -5  -9   8      668.31      639.83     69.06 o 
  -4  -9   8     2635.42     2756.84    127.62 o 
  -3  -9   8     1531.79     1391.19     76.53 o 
  -2  -9   8     1793.96     1897.88     66.12 o 
  -1  -9   8     1812.83     1788.96     61.99 o 
   0  -9   8     1453.53     1385.27     43.55 o 
   1  -9   8     3795.07     3495.34    137.65 o 
   2  -9   8       84.11      122.55     29.39 o 
   3  -9   8     2263.31     2213.42     77.52 o 
   4  -9   8      397.98      385.26     42.43 o 
   5  -9   8     1314.85     1171.14     91.92 o 
   6  -9   8     1031.47      957.94     87.06 o 
   7  -9   8      852.70      915.89     90.98 o 
   8  -9   8       49.68       10.02     57.23 o 
  -9  -8   8     1322.07     1550.87    115.72 o 
  -8  -8   8      127.14      195.97     63.97 o 
  -7  -8   8      923.27      747.64     79.86 o 
  -6  -8   8      520.72      545.32     73.91 o 
  -5  -8   8      994.69      999.67     79.63 o 
  -4  -8   8      151.86      144.92     43.69 o 
  -3  -8   8       50.58       34.30     21.39 o 
  -2  -8   8     1438.83     1263.88     72.23 o 
  -1  -8   8      101.65       74.70     17.88 o 
   0  -8   8     5717.51     5851.17     99.97 o 
   1  -8   8      585.17      562.06     30.03 o 
   2  -8   8     5893.20     5627.18    102.65 o 
   3  -8   8     1122.75     1026.71     53.43 o 
   4  -8   8     3205.53     3150.70     93.02 o 
   5  -8   8      621.25      760.40     82.37 o 
   6  -8   8      302.50      308.25     69.84 o 
   7  -8   8      416.07      552.14     83.07 o 
   8  -8   8       75.14      -10.96     57.23 o 
  -9  -7   8        8.11        5.95     51.83 o 
  -8  -7   8      143.76       95.83     54.73 o 
  -7  -7   8     1325.29     1391.22     99.04 o 
  -6  -7   8     2106.51     2192.96    116.74 o 
  -5  -7   8     1777.22     1645.45     97.79 o 
  -4  -7   8     4108.32     4402.68    159.57 o 
  -3  -7   8     1496.86     1568.47     57.62 o 
  -2  -7   8     4771.17     5095.53     90.54 o 
  -1  -7   8     1280.75     1232.41     59.75 o 
   0  -7   8     2324.79     2156.67     64.31 o 
   1  -7   8     1401.17     1191.74     40.74 o 
   2  -7   8      388.15      448.88     29.70 o 
   3  -7   8     1150.92     1290.26     57.57 o 
   4  -7   8      539.77      589.97     45.44 o 
   5  -7   8     1133.05     1005.31     81.27 o 
   6  -7   8      872.94      960.44     87.38 o 
   7  -7   8      426.91      401.26     71.41 o 
   8  -7   8       87.38       67.33     57.55 o 
 -10  -6   8        9.34      -33.98     51.20 o 
  -9  -6   8      331.29      348.10     73.99 o 
  -8  -6   8      113.01      213.35     58.64 o 
  -7  -6   8     1699.82     1892.94    112.35 o 
  -6  -6   8     1622.00     1637.07     99.67 o 
  -5  -6   8     3555.70     3434.57    139.52 o 
  -4  -6   8     2222.97     2215.28    105.93 o 
  -3  -6   8     6036.15     6136.34    137.29 o 
  -2  -6   8     4386.23     4437.62     80.88 o 
  -1  -6   8      950.80      849.64     31.92 o 
   0  -6   8      672.04      546.04     27.14 o 
   1  -6   8     1353.00     1428.22     42.72 o 
   2  -6   8     5757.64     5496.04    119.80 o 
   3  -6   8      222.84      257.75     31.40 o 
   4  -6   8     1888.42     1850.49     74.18 o 
   5  -6   8      363.30      338.94     59.50 o 
   6  -6   8     2338.02     2272.90    117.68 o 
   7  -6   8      414.64      374.41     73.28 o 
   8  -6   8      781.26      937.66    100.45 o 
   9  -6   8       47.14      -28.58     58.56 o 
 -10  -5   8      768.93      698.31     96.77 o 
  -9  -5   8       16.51      -66.71     44.47 o 
  -8  -5   8     3033.33     2940.99    147.66 o 
  -7  -5   8      347.74      398.60     66.55 o 
  -6  -5   8     1043.02     1128.35     51.13 o 
  -5  -5   8      219.77      174.11     26.54 o 
  -4  -5   8     1338.55     1205.78     46.86 o 
  -3  -5   8      284.86      267.01     18.76 o 
  -2  -5   8      423.43      370.92     37.01 o 
  -1  -5   8     2956.28     3028.80     69.18 o 
   0  -5   8       73.37       86.98     37.59 o 
   1  -5   8     8933.16     9236.68    217.06 o 
   2  -5   8      897.23      874.43     42.88 o 
   3  -5   8    10385.05    10256.88    215.31 o 
   4  -5   8     2203.87     2186.54    105.54 o 
   5  -5   8     3045.54     3137.20    129.42 o 
   6  -5   8     1147.56     1428.18     93.25 o 
   7  -5   8      451.63      391.01     70.00 o 
   8  -5   8       55.35       58.96     57.63 o 
   9  -5   8       11.29      -28.50     52.30 o 
 -10  -4   8       86.74       83.46     54.26 o 
  -9  -4   8      663.96      735.19     90.51 o 
  -8  -4   8      231.96      215.84     39.32 o 
  -7  -4   8     1507.07     1593.37     64.05 o 
  -6  -4   8      658.35      621.85     60.25 o 
  -5  -4   8     2233.55     2420.65    112.20 o 
  -4  -4   8     3814.99     3810.07    139.99 o 
  -3  -4   8     4664.87     4785.94    103.42 o 
  -2  -4   8     1535.15     1550.38     51.38 o 
  -1  -4   8     1784.06     1530.96     41.03 o 
   0  -4   8     2861.62     3337.77     64.79 o 
   1  -4   8     1965.85     2207.80     51.34 o 
   2  -4   8     5010.93     4870.17    105.41 o 
   3  -4   8      667.85      658.88     37.70 o 
   4  -4   8     2014.64     1879.08     92.23 o 
   5  -4   8     1213.73     1089.08     76.57 o 
   6  -4   8     1243.38     1118.13     82.99 o 
   7  -4   8      292.49      354.21     66.16 o 
   8  -4   8      773.05      760.40     91.14 o 
   9  -4   8       75.55      140.46     60.91 o 
 -10  -3   8      166.21      124.96     61.54 o 
  -9  -3   8      200.50      226.79     42.08 o 
  -8  -3   8      316.45      331.55     43.18 o 
  -7  -3   8     1189.88     1053.38     68.66 o 
  -6  -3   8     2414.13     2248.48    113.45 o 
  -5  -3   8     2642.00     2602.60    116.35 o 
  -4  -3   8     4714.88     4635.85    156.90 o 
  -3  -3   8     3048.94     2982.65     87.22 o 
  -2  -3   8    11520.34    11001.16    155.43 o 
  -1  -3   8     1569.16     1672.65     42.20 o 
   0  -3   8     4046.56     4023.05     70.89 o 
   1  -3   8     3287.54     3506.87     66.63 o 
   2  -3   8     1170.41     1283.22     38.71 o 
   3  -3   8       90.83       76.50     25.88 o 
   4  -3   8      527.23      569.83     58.96 o 
   5  -3   8      742.35      761.73     65.85 o 
   6  -3   8      544.28      537.42     67.02 o 
   7  -3   8     1484.98     1613.97    103.66 o 
   8  -3   8      185.85      150.17     64.12 o 
   9  -3   8     1060.22     1235.73    105.07 o 
 -10  -2   8       15.57      -37.98     32.20 o 
  -9  -2   8     1896.43     1907.87     81.05 o 
  -8  -2   8      150.71      171.60     46.51 o 
  -7  -2   8     1143.46     1027.31     83.93 o 
  -6  -2   8     1069.84      877.53     75.32 o 
  -5  -2   8     2508.89     2294.90    108.13 o 
  -4  -2   8      743.53      715.46     59.19 o 
  -3  -2   8     2404.56     2800.45     79.17 o 
  -2  -2   8     4516.96     4929.67     82.78 o 
  -1  -2   8     2965.65     3301.31     61.25 o 
   0  -2   8     8919.56     8719.47    125.95 o 
   1  -2   8     1263.44     1280.41     37.43 o 
   2  -2   8    14639.34    15333.03    208.30 o 
   3  -2   8     2652.34     2539.46     60.59 o 
   4  -2   8     3492.91     3532.51    123.24 o 
   5  -2   8     2467.33     2618.73    110.47 o 
   6  -2   8     1622.44     1634.56     93.33 o 
   7  -2   8      155.58      142.11     52.07 o 
   8  -2   8      347.41      298.85     64.83 o 
   9  -2   8       10.44      -56.22     43.45 o 
 -10  -1   8      818.97      851.04     65.79 o 
  -9  -1   8       35.21       -7.85     30.62 o 
  -8  -1   8     2107.37     2142.70    124.25 o 
  -7  -1   8      185.64      160.43     50.81 o 
  -6  -1   8     1436.01     1448.14     90.59 o 
  -5  -1   8     2139.80     2144.34    104.45 o 
  -4  -1   8     1689.51     1541.86     83.46 o 
  -3  -1   8     1385.34     1350.94     52.95 o 
  -2  -1   8     3811.93     3754.30     67.69 o 
  -1  -1   8     4565.91     4714.43     76.74 o 
   0  -1   8     1951.16     2003.53     44.37 o 
   1  -1   8     4492.84     4825.03     79.24 o 
   2  -1   8      876.02      975.44     49.54 o 
   3  -1   8     3250.44     3289.61    140.27 o 
   4  -1   8      820.32      778.72     60.52 o 
   5  -1   8     1323.35     1366.17     81.66 o 
   6  -1   8      946.80      850.91     73.75 o 
   7  -1   8      632.08      713.35     77.90 o 
   8  -1   8      112.77      187.83     58.02 o 
   9  -1   8      379.22      311.85     71.48 o 
 -10   0   8        0.39      -33.62     33.03 o 
  -9   0   8      324.50      213.82     64.12 o 
  -8   0   8      690.87      779.97     80.41 o 
  -7   0   8      448.84      355.54     64.67 o 
  -6   0   8     1458.26     1396.00     90.20 o 
  -5   0   8      156.04       69.84     37.74 o 
  -4   0   8     5391.00     5524.34    177.26 o 
  -3   0   8     8039.03     8704.91    170.68 o 
  -2   0   8      126.38      117.39     28.55 o 
  -1   0   8     9797.51    10840.00    180.81 o 
   0   0   8     2036.83     2226.76     46.13 o 
   1   0   8     2924.41     2891.62     55.29 o 
   2   0   8      177.80      205.44     18.94 o 
   3   0   8      105.46       82.52     30.30 o 
   4   0   8       44.09       75.55     30.61 o 
   5   0   8       40.11       62.56     37.42 o 
   6   0   8      359.51      484.25     63.26 o 
   7   0   8     1034.77     1037.25     84.40 o 
   8   0   8     2144.78     2395.59    129.19 o 
   9   0   8       36.23       55.98     55.67 o 
 -10   1   8      803.33      764.66     67.35 o 
  -9   1   8       37.54      -15.82     48.23 o 
  -8   1   8     2107.29     2026.43    121.59 o 
  -7   1   8      181.72      190.49     53.32 o 
  -6   1   8     1384.61     1342.21     90.59 o 
  -5   1   8     2109.04     2039.43    102.64 o 
  -4   1   8     1858.36     1681.70     88.08 o 
  -3   1   8     1317.82     1231.94     51.56 o 
  -2   1   8     3755.52     3644.07     65.01 o 
  -1   1   8     4469.11     4551.02     73.47 o 
   0   1   8     2085.72     1998.76     42.69 o 
   1   1   8     4448.67     4690.78     76.43 o 
   2   1   8      907.12      945.66     40.10 o 
   3   1   8     3273.84     3419.45    107.42 o 
   4   1   8      744.28      771.60     58.09 o 
   5   1   8     1371.45     1495.98     82.05 o 
   6   1   8     1006.68     1048.53     76.96 o 
   7   1   8      656.97      766.27     79.47 o 
   8   1   8      107.00      160.82     58.56 o 
   9   1   8      391.97      332.21     75.48 o 
 -10   2   8       14.65      -21.84     53.08 o 
  -9   2   8     1945.78     1885.66    123.78 o 
  -8   2   8      146.06      127.54     54.88 o 
  -7   2   8     1088.01     1109.13     86.83 o 
  -6   2   8     1075.25      973.13     77.59 o 
  -5   2   8     2476.66     2447.11    115.33 o 
  -4   2   8      769.46      747.80     61.77 o 
  -3   2   8     2477.73     2894.39     82.22 o 
  -2   2   8     4608.73     4885.06    110.21 o 
  -1   2   8     2971.95     3192.57     56.32 o 
   0   2   8     9097.83     8974.16    122.67 o 
   1   2   8     1168.12     1159.74     31.74 o 
   2   2   8    15094.53    15727.84    198.38 o 
   3   2   8     2444.74     2541.92     89.41 o 
   4   2   8     3583.70     3555.38    117.60 o 
   5   2   8     2560.02     2686.46    107.19 o 
   6   2   8     1594.82     1688.82     91.14 o 
   7   2   8      178.10      211.79     57.08 o 
   8   2   8      356.05      402.28     75.40 o 
   9   2   8        9.23      -25.21     52.14 o 
 -10   3   8      170.90      121.28     62.64 o 
  -9   3   8      205.19      194.33     61.46 o 
  -8   3   8      333.92      341.76     65.69 o 
  -7   3   8     1235.45     1241.76     93.64 o 
  -6   3   8     2332.40     2200.95    115.41 o 
  -5   3   8     2743.32     2800.85    125.98 o 
  -4   3   8     4704.69     4785.70    165.52 o 
  -3   3   8     2823.67     2797.17     82.42 o 
  -2   3   8    11881.55    11363.40    204.62 o 
  -1   3   8     1600.71     1690.76     35.82 o 
   0   3   8     3873.42     3765.15     63.70 o 
   1   3   8     3335.26     3408.92     59.95 o 
   2   3   8     1049.82     1058.63     28.83 o 
   3   3   8      118.13      119.32     28.58 o 
   4   3   8      580.58      501.48     49.40 o 
   5   3   8      716.22      712.64     58.09 o 
   6   3   8      569.08      558.48     63.26 o 
   7   3   8     1500.75     1624.78     96.62 o 
   8   3   8      176.29      137.64     59.74 o 
   9   3   8     1062.12     1026.84    107.19 o 
 -10   4   8       90.34       57.39     57.94 o 
  -9   4   8      667.46      732.14     95.21 o 
  -8   4   8      260.33      335.49     70.23 o 
  -7   4   8     1549.74     1513.13    103.11 o 
  -6   4   8      699.51      701.68     70.94 o 
  -5   4   8     2140.58     2245.66    113.29 o 
  -4   4   8     3896.28     3880.14    147.19 o 
  -3   4   8     4794.57     4830.76    115.99 o 
  -2   4   8     1483.21     1447.50     54.84 o 
  -1   4   8     1905.73     1575.44     54.65 o 
   0   4   8     2991.31     3401.66     57.29 o 
   1   4   8     1766.43     1960.80     42.69 o 
   2   4   8     4972.33     5131.71     78.31 o 
   3   4   8      711.16      612.97     46.59 o 
   4   4   8     2005.55     1950.09     83.38 o 
   5   4   8     1231.03     1153.21     69.76 o 
   6   4   8     1228.14     1256.01     81.11 o 
   7   4   8      291.21      293.61     60.37 o 
   8   4   8      792.16      833.37     81.90 o 
   9   4   8       69.34       27.32     55.82 o 
 -10   5   8      759.58      740.67    101.63 o 
  -9   5   8       16.44      -11.35     53.48 o 
  -8   5   8     3026.16     3095.55    157.69 o 
  -7   5   8      361.70      451.14     73.68 o 
  -6   5   8     1085.82     1209.81     90.04 o 
  -5   5   8      227.69      209.75     48.93 o 
  -4   5   8     1369.95     1232.13     81.43 o 
  -3   5   8      301.22      279.44     33.31 o 
  -2   5   8      428.14      364.12     33.71 o 
  -1   5   8     2767.27     2730.78     76.84 o 
   0   5   8       74.16       81.39     15.64 o 
   1   5   8     9097.04     9610.30    130.11 o 
   2   5   8      919.08      823.96     27.52 o 
   3   5   8    10492.86    10586.54    185.92 o 
   4   5   8     2273.65     2221.70     90.20 o 
   5   5   8     3023.56     3038.71    114.39 o 
   6   5   8     1139.13     1164.32     80.02 o 
   7   5   8      454.15      491.61     69.84 o 
   8   5   8       62.57      121.83     57.78 o 
   9   5   8       17.54      -12.61     49.25 o 
 -10   6   8        7.84      -34.84     49.80 o 
  -9   6   8      302.86      254.93     67.57 o 
  -8   6   8       87.34       94.97     50.34 o 
  -7   6   8     1678.06     1677.70    112.74 o 
  -6   6   8     1610.41     1668.07    106.25 o 
  -5   6   8     3417.74     3335.76    146.33 o 
  -4   6   8     2262.15     2290.13    112.90 o 
  -3   6   8     5969.90     6074.10    139.16 o 
  -2   6   8     4328.06     4342.22    107.84 o 
  -1   6   8     1024.52      894.96     42.66 o 
   0   6   8      622.24      444.48     32.68 o 
   1   6   8     1307.86     1293.96     33.96 o 
   2   6   8     5568.27     5370.44    104.63 o 
   3   6   8      253.74      338.12     41.46 o 
   4   6   8     1933.62     1937.17     85.50 o 
   5   6   8      359.32      373.70     51.75 o 
   6   6   8     2303.74     2278.54    108.67 o 
   7   6   8      416.90      466.64     65.85 o 
   8   6   8      791.54      915.66     94.27 o 
   9   6   8       49.50       41.81     53.01 o 
  -9   7   8        7.61        2.66     45.10 o 
  -8   7   8      194.24      170.21     61.46 o 
  -7   7   8     1272.35     1164.25     97.32 o 
  -6   7   8     2080.93     2084.53    121.04 o 
  -5   7   8     1812.80     1733.92    107.11 o 
  -4   7   8     4051.31     4245.23    164.18 o 
  -3   7   8     1514.21     1480.76     62.25 o 
  -2   7   8     4829.47     5023.28    119.90 o 
  -1   7   8     1424.57     1371.99     54.56 o 
   0   7   8     2269.43     2120.03     66.28 o 
   1   7   8     1471.03     1250.14     41.12 o 
   2   7   8      378.78      395.03     25.01 o 
   3   7   8     1166.80     1394.53     51.56 o 
   4   7   8      542.59      593.01     56.14 o 
   5   7   8     1109.68     1178.10     73.05 o 
   6   7   8      887.75      788.20     67.26 o 
   7   7   8      403.12      463.90     66.94 o 
   8   7   8      102.67       -2.98     50.11 o 
  -9   8   8     1297.42     1311.75    113.92 o 
  -8   8   8      117.42      146.02     58.56 o 
  -7   8   8      970.86      814.74     86.44 o 
  -6   8   8      562.27      612.89     79.94 o 
  -5   8   8      978.64     1018.85     83.93 o 
  -4   8   8      148.70      118.15     44.39 o 
  -3   8   8       51.00       20.80     41.69 o 
  -2   8   8     1603.60     1388.53     58.08 o 
  -1   8   8      101.01      104.64     24.22 o 
   0   8   8     5609.40     5638.44    126.24 o 
   1   8   8      603.51      560.39     37.30 o 
   2   8   8     5793.97     5756.06    122.77 o 
   3   8   8     1168.38     1036.62     46.55 o 
   4   8   8     3126.49     3036.22     85.26 o 
   5   8   8      599.92      620.33     63.42 o 
   6   8   8      313.54      222.12     51.36 o 
   7   8   8      381.10      527.86     69.53 o 
   8   8   8       78.69       29.83     47.13 o 
  -9   9   8       17.92       24.27     51.67 o 
  -8   9   8      969.88      862.81     93.80 o 
  -7   9   8      426.49      462.57     80.88 o 
  -6   9   8      253.67      265.34     66.32 o 
  -5   9   8      634.27      590.74     78.92 o 
  -4   9   8     2562.80     2428.55    125.43 o 
  -3   9   8     1667.50     1458.20     64.63 o 
  -2   9   8     1674.27     1645.44     65.75 o 
  -1   9   8     1825.19     1870.31     67.65 o 
   0   9   8     1407.87     1285.66     66.39 o 
   1   9   8     3740.97     3454.68     92.42 o 
   2   9   8      106.56      131.41     26.44 o 
   3   9   8     2071.12     1993.78    109.14 o 
   4   9   8      458.01      470.08     39.93 o 
   5   9   8     1336.71     1229.78     75.79 o 
   6   9   8     1018.69     1220.38     82.29 o 
   7   9   8      907.70      863.28     80.25 o 
   8   9   8       55.45       56.76     46.82 o 
  -9  10   8      106.95       99.51     60.99 o 
  -8  10   8      112.83       62.09     55.90 o 
  -7  10   8      621.29      592.30     86.91 o 
  -6  10   8     1326.05     1106.62     97.87 o 
  -5  10   8      924.01      761.34     77.83 o 
  -4  10   8      588.93      680.30     81.35 o 
  -3  10   8     3648.29     3672.34    107.98 o 
  -2  10   8     1233.67     1300.93     59.69 o 
  -1  10   8     4288.94     4207.53    110.65 o 
   0  10   8      628.45      602.56     50.15 o 
   1  10   8     2666.54     2545.93     79.05 o 
   2  10   8      212.16      256.69     32.87 o 
   3  10   8      215.50      339.02     58.17 o 
   4  10   8      294.34      338.63     62.56 o 
   5  10   8      357.77      393.59     65.69 o 
   7  10   8      191.43      157.14     54.88 o 
   8  10   8      734.59      964.67     99.98 o 
  -8  11   8     1070.51     1159.00    111.49 o 
  -7  11   8      187.58      147.90     62.95 o 
  -6  11   8     1195.73     1104.27    100.30 o 
  -5  11   8      188.65      373.47     69.76 o 
  -4  11   8       90.89       88.47     50.50 o 
  -3  11   8     1390.29     1425.85     67.02 o 
  -2  11   8     1587.80     1634.85     68.95 o 
  -1  11   8     1702.39     1477.43     64.23 o 
   0  11   8      837.69      916.37     50.67 o 
   1  11   8     3989.44     3744.43    101.92 o 
   2  11   8      806.30      776.84     70.39 o 
   3  11   8     2990.51     2734.92    129.27 o 
   4  11   8      133.34       84.01     43.06 o 
   5  11   8      424.54      409.72     71.25 o 
  -8  12   8       36.49       27.79     57.63 o 
  -7  12   8     1025.71     1064.50    106.01 o 
  -6  12   8      535.13      772.07     98.18 o 
  -5  12   8      307.59      405.65     73.28 o 
  -4  12   8       71.35       35.31     47.37 o 
  -3  12   8     1215.83     1158.14     92.70 o 
  -2  12   8      662.61      613.06     48.07 o 
  -1  12   8      563.42      467.42     58.21 o 
   0  12   8     1666.68     1720.67     69.00 o 
   1  12   8      569.93      536.20     40.91 o 
   2  12   8     2520.04     2492.44    118.54 o 
   3  12   8     1003.10      887.32     74.22 o 
   4  12   8     1427.16     1478.52     98.10 o 
   5  12   8      193.16      148.68     50.11 o 
   6  12   8      674.80      479.24     75.08 o 
  -8  13   8      155.13       65.22     61.54 o 
  -7  13   8      338.85      323.05     79.08 o 
  -6  13   8      524.57      509.47     89.80 o 
  -5  13   8      566.40      658.77     92.86 o 
  -4  13   8     2327.09     2201.03    135.84 o 
  -3  13   8      585.39      580.40     81.82 o 
  -2  13   8     1378.89     1202.10     61.86 o 
  -1  13   8      486.77      541.77     50.17 o 
   0  13   8     3287.04     3473.12    102.77 o 
   1  13   8      800.20      815.21     70.23 o 
   2  13   8      534.92      547.13     68.74 o 
   3  13   8       63.23       59.43     41.57 o 
   4  13   8      182.86      128.40     48.70 o 
   5  13   8      452.82      379.81     67.18 o 
   6  13   8       39.39       63.97     50.89 o 
   7  13   8      556.52      514.48     83.54 o 
  -7  14   8      451.51      430.07     88.32 o 
  -6  14   8      222.94      330.95     80.10 o 
  -5  14   8      711.08      868.37    106.72 o 
  -4  14   8      313.41      405.88     82.91 o 
  -3  14   8     1601.04     1729.07    119.09 o 
  -2  14   8      276.91      256.74     49.40 o 
  -1  14   8      726.94      745.11     51.11 o 
   0  14   8     1104.21     1077.19     59.40 o 
   1  14   8      819.35      748.66     68.82 o 
   2  14   8     1307.24     1210.83     84.95 o 
   3  14   8      543.69      565.92     73.75 o 
   4  14   8      436.49      499.44     67.49 o 
   5  14   8      183.02      257.98     64.20 o 
  -7  15   8       68.13      149.54     66.08 o 
  -6  15   8      615.54      465.39     94.27 o 
  -5  15   8       87.42       66.16     60.29 o 
  -4  15   8      232.74      231.44     67.41 o 
  -3  15   8      330.58      225.49     70.62 o 
  -2  15   8       86.49       20.16     31.12 o 
  -1  15   8      637.23      665.36     65.49 o 
   0  15   8      188.13      198.62     36.97 o 
   1  15   8     1024.42     1057.69     78.53 o 
  -6  16   8      187.75      115.49     70.62 o 
  -5  16   8      757.21      710.68    109.14 o 
  -4  16   8      600.64      651.81     95.52 o 
  -3  16   8     1360.95     1415.73    114.86 o 
  -2  16   8      245.17      355.46     74.54 o 
  -1  16   8     1053.06     1131.13    101.24 o 
   0  16   8       78.67       65.38     49.87 o 
  -6  17   8      307.88      263.78     81.51 o 
  -5  17   8      248.28      334.24     85.03 o 
  -4  17   8      795.66      959.27    121.67 o 
  -3  17   8      718.96      807.14    106.87 o 
  -2  17   8      675.12      884.89     95.91 o 
  -1  17   8      442.00      274.03     68.82 o 
  -5  18   8      304.32      392.57     98.03 o 
  -4  18   8       70.56      110.63     69.21 o 
  -3  18   8       40.32       11.98     54.88 o 
  -2  18   8      195.81      128.01     64.75 o 
  -1  18   8       32.86       53.95     57.55 o 
  -4  19   8      353.39      399.07     97.01 o 
  -3  19   8      286.84      252.89     79.86 o 
  -2  19   8      551.93      547.44     97.24 o 
  -1  19   8      213.27      170.45     70.47 o 
  -2  20   8      262.55      180.78     77.98 o 
  -1  20   8      429.90      409.25     89.41 o 
  -3 -19   9      202.40      150.14     47.71 o 
  -2 -19   9      119.43       20.42     39.99 o 
  -1 -19   9      627.70      590.90     67.09 o 
   0 -19   9      124.41      126.21     44.03 o 
   1 -19   9      591.04      563.85    126.84 o 
   2 -19   9       66.80        9.52     37.24 o 
  -4 -18   9      844.52      947.84    102.57 o 
  -3 -18   9       19.96      -20.81     33.97 o 
  -2 -18   9      292.06      351.06     57.34 o 
  -1 -18   9       72.05       24.82     44.12 o 
   0 -18   9      316.89      335.06     69.13 o 
   1 -18   9       46.48      -13.03     32.36 o 
   2 -18   9       33.77       -3.80     35.70 o 
   3 -18   9      237.52      222.91     81.74 o 
  -5 -17   9      423.56      370.18     81.35 o 
  -4 -17   9       52.84       30.81     42.51 o 
  -3 -17   9      862.76      741.45     67.79 o 
  -2 -17   9      249.62      290.27     60.17 o 
  -1 -17   9      163.84      139.84     47.29 o 
   0 -17   9      507.45      533.08     61.40 o 
   1 -17   9      367.35      436.22     55.90 o 
   2 -17   9      265.76      180.25     45.45 o 
   3 -17   9      554.95      576.73     61.42 o 
   4 -17   9      285.81      296.53     58.21 o 
  -6 -16   9      166.63      158.00     66.24 o 
  -5 -16   9       12.27      -57.19     38.13 o 
  -4 -16   9      329.21      385.13     56.38 o 
  -3 -16   9      209.95      217.53     76.65 o 
  -2 -16   9      904.20      867.08     67.01 o 
  -1 -16   9      809.68      977.92     70.42 o 
   0 -16   9      587.38      605.91     60.86 o 
   1 -16   9      460.80      433.21     55.10 o 
   2 -16   9     1005.00     1013.99     67.68 o 
   3 -16   9       65.33       -4.21     32.18 o 
   4 -16   9      497.50      488.45    110.20 o 
   5 -16   9       45.04       68.74     53.79 o 
  -6 -15   9       78.99      -34.45     49.72 o 
  -5 -15   9     1070.69     1285.53    107.66 o 
  -4 -15   9       68.62       48.56     34.80 o 
  -3 -15   9     1178.72     1200.36     69.59 o 
  -2 -15   9      154.59      170.18     40.01 o 
  -1 -15   9      358.61      316.35     48.35 o 
   0 -15   9       68.54       53.44     37.66 o 
   1 -15   9      103.60       44.91     34.09 o 
   2 -15   9       96.91       80.16     38.66 o 
   3 -15   9       10.17      -18.48     28.78 o 
   4 -15   9      771.55      761.14     66.78 o 
   5 -15   9      110.33       66.86     53.08 o 
  -7 -14   9      105.09      239.11     72.89 o 
  -6 -14   9      791.52      801.82    103.51 o 
  -5 -14   9       23.24       -4.70     41.65 o 
  -4 -14   9      798.39      794.90     64.17 o 
  -3 -14   9      276.35      292.58     45.07 o 
  -2 -14   9      802.27      813.55     57.55 o 
  -1 -14   9      656.43      752.67     84.75 o 
   0 -14   9      695.81      690.36     58.90 o 
   1 -14   9      565.79      568.23    104.25 o 
   2 -14   9      709.75      814.59    166.61 o 
   3 -14   9      704.94      596.92    164.81 o 
   4 -14   9      587.84      687.78     72.62 o 
   5 -14   9      549.00      528.49     84.32 o 
   6 -14   9      190.00      119.71     64.05 o 
  -7 -13   9      173.80      147.27     61.38 o 
  -6 -13   9       85.40       90.51     57.39 o 
  -5 -13   9       33.88      -15.58     44.31 o 
  -4 -13   9      211.99      228.12     39.98 o 
  -3 -13   9      438.64      479.97     93.41 o 
  -2 -13   9      834.18      780.00     56.63 o 
  -1 -13   9     1989.00     1853.86     78.72 o 
   0 -13   9      809.56      915.67     59.02 o 
   1 -13   9     3602.35     3523.05    109.29 o 
   2 -13   9      740.56      787.93     58.52 o 
   3 -13   9     1375.43     1435.15     83.38 o 
   4 -13   9       63.00       15.12     30.20 o 
   5 -13   9      199.60      191.74     62.09 o 
   6 -13   9       54.11       -0.94     58.41 o 
  -8 -12   9      638.51      666.06     99.28 o 
  -7 -12   9       94.50       99.20     58.80 o 
  -6 -12   9     1025.38     1146.32     98.89 o 
  -5 -12   9      125.12       55.35     47.37 o 
  -4 -12   9     1698.49     1748.25    114.11 o 
  -3 -12   9      249.87      240.39     38.59 o 
  -2 -12   9     1566.21     1511.17     69.33 o 
  -1 -12   9      354.15      440.30     95.36 o 
   0 -12   9     1268.05     1191.13     62.91 o 
   1 -12   9       19.96       19.80     27.25 o 
   2 -12   9      751.17      610.63     76.18 o 
   3 -12   9      176.37      125.62     33.64 o 
   4 -12   9       98.21       99.25     32.10 o 
   5 -12   9      819.31     1042.50    107.50 o 
   6 -12   9      191.03      151.74     63.18 o 
   7 -12   9      734.74      736.52    100.14 o 
  -8 -11   9       76.84       57.86     57.00 o 
  -7 -11   9     1163.65     1214.82    103.82 o 
  -6 -11   9       13.48      -57.08     38.05 o 
  -5 -11   9     1262.09     1516.34    104.68 o 
  -4 -11   9      885.56      915.41     55.73 o 
  -3 -11   9     1673.06     1645.64     70.48 o 
  -2 -11   9       73.40       62.44     28.50 o 
  -1 -11   9     1995.12     1800.18     72.66 o 
   0 -11   9      372.32      388.30     45.45 o 
   1 -11   9     1146.49     1115.07     60.83 o 
   2 -11   9      887.89      854.69     54.39 o 
   3 -11   9      162.54      223.41     37.77 o 
   4 -11   9      740.46      725.96     54.76 o 
   5 -11   9      122.42      142.03     58.25 o 
   6 -11   9      645.49      795.63    103.19 o 
   7 -11   9      374.21      350.21     82.99 o 
  -8 -10   9      188.28      227.84     70.70 o 
  -7 -10   9      231.60      273.25     67.57 o 
  -6 -10   9      447.61      420.52     74.85 o 
  -5 -10   9      473.70      430.00     67.49 o 
  -4 -10   9      132.13      127.34     32.49 o 
  -3 -10   9      364.56      385.25     42.25 o 
  -2 -10   9     1141.03     1038.93     62.64 o 
  -1 -10   9     1589.27     1752.96    103.31 o 
   0 -10   9     4218.74     4301.19    113.62 o 
   1 -10   9      614.29      642.82     64.16 o 
   2 -10   9     4417.16     4393.73    121.55 o 
   3 -10   9      398.78      438.03     45.00 o 
   4 -10   9      898.89      860.39     54.73 o 
   5 -10   9      126.79      128.64     61.15 o 
   6 -10   9      246.16      212.81     68.04 o 
   7 -10   9      149.94       93.72     57.23 o 
  -9  -9   9      280.32      197.54     69.53 o 
  -8  -9   9      325.46      377.46     76.26 o 
  -7  -9   9     1107.31     1112.65     94.50 o 
  -6  -9   9      274.13      253.99     60.60 o 
  -5  -9   9     1933.08     2066.05    115.56 o 
  -4  -9   9      346.28      354.06     67.22 o 
  -3  -9   9     1623.29     1501.63     62.66 o 
  -2  -9   9     2417.81     2421.52     77.89 o 
  -1  -9   9     3245.08     3271.91     92.27 o 
   0  -9   9     1123.28     1037.44     40.08 o 
   1  -9   9     2732.20     2556.42     64.26 o 
   2  -9   9      172.70      148.93     23.82 o 
   3  -9   9     1678.56     1708.09    101.94 o 
   4  -9   9     1169.93     1167.38     89.80 o 
   5  -9   9      250.02      305.66     64.52 o 
   6  -9   9      695.17      752.26     91.92 o 
   7  -9   9      119.72       99.98     59.50 o 
   8  -9   9      288.95      230.19     71.95 o 
  -9  -8   9       74.15       91.76     58.80 o 
  -8  -8   9      911.59      875.96     89.41 o 
  -7  -8   9      133.26       96.62     52.22 o 
  -6  -8   9     2526.25     2339.22    126.37 o 
  -5  -8   9      237.69      241.54     55.82 o 
  -4  -8   9     3614.89     3975.35    154.95 o 
  -3  -8   9      712.84      722.12     52.26 o 
  -2  -8   9     1705.33     1748.48     84.37 o 
  -1  -8   9       35.88       29.60     16.21 o 
   0  -8   9      562.74      650.26     32.29 o 
   1  -8   9      613.82      627.07     43.96 o 
   2  -8   9      168.64      147.22     23.69 o 
   3  -8   9     1906.53     1771.39     68.86 o 
   4  -8   9       10.89      -15.19     41.73 o 
   5  -8   9     2622.60     2637.68    132.24 o 
   6  -8   9      168.13      124.57     56.61 o 
   7  -8   9      642.48      658.62     89.96 o 
   8  -8   9      256.85      172.48     74.15 o 
  -9  -7   9      346.11      475.80     85.03 o 
  -8  -7   9      163.91      270.82     67.49 o 
  -7  -7   9      314.53      393.59     71.48 o 
  -6  -7   9       75.84       68.66     45.25 o 
  -5  -7   9      863.04      836.97     75.01 o 
  -4  -7   9      281.64      261.35     52.30 o 
  -3  -7   9     1303.99     1364.85     55.91 o 
  -2  -7   9      960.72     1072.15     38.95 o 
  -1  -7   9     1814.04     1828.59     49.67 o 
   0  -7   9     1947.15     1950.06     51.65 o 
   1  -7   9     2661.38     2601.95     84.48 o 
   2  -7   9     1038.68      962.98     40.04 o 
   3  -7   9     5350.77     5484.34    126.00 o 
   4  -7   9      709.81      754.29     81.19 o 
   5  -7   9     2429.53     2440.30    126.92 o 
   6  -7   9      238.15      195.97     60.21 o 
   7  -7   9       13.78      -12.92     54.18 o 
   8  -7   9      216.76      143.20     64.83 o 
  -9  -6   9      532.75      577.97     85.89 o 
  -8  -6   9      348.27      290.32     70.94 o 
  -7  -6   9      462.21      550.34     79.47 o 
  -6  -6   9     1443.61     1521.98     98.26 o 
  -5  -6   9       60.52       32.65     35.31 o 
  -4  -6   9     2516.47     2552.34    117.13 o 
  -3  -6   9     2534.81     2334.35     71.98 o 
  -2  -6   9     3863.55     3876.60     76.84 o 
  -1  -6   9     3155.15     3034.02     65.15 o 
   0  -6   9      611.83      567.47     29.91 o 
   1  -6   9     1472.80     1384.01     43.59 o 
   2  -6   9     6224.29     6333.66    128.75 o 
   3  -6   9      812.75      871.75     46.65 o 
   4  -6   9     2106.20     1934.67    105.07 o 
   5  -6   9      472.26      633.41     74.30 o 
   6  -6   9      381.56      328.29     69.92 o 
   7  -6   9      336.74      281.63     66.63 o 
   8  -6   9      119.61       85.26     65.14 o 
  -9  -5   9      368.63      389.99     81.43 o 
  -8  -5   9       71.11        5.72     46.43 o 
  -7  -5   9     3024.60     2864.97    139.68 o 
  -6  -5   9      120.50       64.28     42.36 o 
  -5  -5   9     7281.39     7472.24    233.01 o 
  -4  -5   9      765.89      649.46     61.77 o 
  -3  -5   9     6677.59     6466.07    132.85 o 
  -2  -5   9     1995.14     1875.15     49.85 o 
  -1  -5   9      631.27      622.85     28.94 o 
   0  -5   9       37.01       30.27     14.59 o 
   1  -5   9      251.62      291.43     24.82 o 
   2  -5   9      761.70      793.91     35.66 o 
   3  -5   9      279.87      290.32     32.73 o 
   4  -5   9     2769.80     2564.55    115.72 o 
   5  -5   9      141.59       44.55     42.75 o 
   6  -5   9     3015.13     2965.19    134.98 o 
   7  -5   9      588.93      590.27     85.11 o 
   8  -5   9      851.45      875.10     98.26 o 
 -10  -4   9      115.29       96.46     65.06 o 
  -9  -4   9      471.06      606.79     87.22 o 
  -8  -4   9      945.49     1000.22     89.33 o 
  -7  -4   9       66.04       22.24     40.24 o 
  -6  -4   9     2162.33     2266.87    116.66 o 
  -5  -4   9      599.69      598.57     62.64 o 
  -4  -4   9     2726.54     3087.95    126.29 o 
  -3  -4   9     1877.69     1911.45     51.57 o 
  -2  -4   9     1761.57     1856.01     48.41 o 
  -1  -4   9     3060.26     3144.23     64.48 o 
   0  -4   9     3622.92     3872.96     73.89 o 
   1  -4   9       27.02       25.01     16.29 o 
   2  -4   9     6267.18     6025.29    110.78 o 
   3  -4   9     1880.66     1722.74     64.08 o 
   4  -4   9     1923.90     1880.18     98.50 o 
   5  -4   9     1418.95     1272.53     84.40 o 
   6  -4   9      948.36     1108.19     84.79 o 
   7  -4   9      628.11      661.67     82.76 o 
   8  -4   9      210.92      215.70     67.73 o 
   9  -4   9       65.39      -21.22     44.71 o 
 -10  -3   9      328.69      429.21     79.94 o 
  -9  -3   9      326.76      382.39     75.32 o 
  -8  -3   9      555.48      654.15     83.62 o 
  -7  -3   9      225.34      213.28     56.53 o 
  -6  -3   9      421.84      478.38     65.85 o 
  -5  -3   9      953.91      824.52     69.68 o 
  -4  -3   9      724.32      637.56     59.35 o 
  -3  -3   9      937.64     1006.79     36.78 o 
  -2  -3   9     6026.17     5207.31     89.41 o 
  -1  -3   9     3493.88     3706.84     69.04 o 
   0  -3   9     3781.09     3844.83     71.60 o 
   1  -3   9     9179.27     9185.96    136.20 o 
   2  -3   9     1022.30      898.82     34.59 o 
   3  -3   9     3412.25     3310.86    123.63 o 
   4  -3   9       34.25       -0.63     35.39 o 
   5  -3   9     1517.97     1438.98     86.36 o 
   6  -3   9      226.14      237.63     54.34 o 
   7  -3   9       46.59       22.16     50.58 o 
   8  -3   9      388.75      445.19     81.90 o 
   9  -3   9       54.23       25.45     54.57 o 
 -10  -2   9      426.09      460.45     85.03 o 
  -9  -2   9      171.76      199.50     60.29 o 
  -8  -2   9     2185.21     2160.16    126.13 o 
  -7  -2   9        8.79      -50.27     33.51 o 
  -6  -2   9     3904.75     3775.38    155.18 o 
  -5  -2   9       46.54       -5.87     32.81 o 
  -4  -2   9     6792.89     6614.75    202.71 o 
  -3  -2   9     1055.58     1126.76     50.94 o 
  -2  -2   9     4819.14     4949.58     85.19 o 
  -1  -2   9     2143.31     2322.44     51.51 o 
   0  -2   9      457.35      508.16     36.18 o 
   1  -2   9      186.49      183.54     19.65 o 
   2  -2   9     1031.33      875.11     32.83 o 
   3  -2   9     2347.82     2536.60    102.80 o 
   4  -2   9      453.69      464.60     57.70 o 
   5  -2   9     3004.55     3157.95    126.92 o 
   6  -2   9       85.07      104.92     47.76 o 
   7  -2   9     1678.03     1651.40    102.88 o 
   8  -2   9      357.25      553.78     80.33 o 
   9  -2   9      480.09      519.41     82.99 o 
 -10  -1   9       51.75       32.26     36.81 o 
  -9  -1   9      525.58      461.89     52.99 o 
  -8  -1   9      223.60      120.18     51.83 o 
  -7  -1   9     2567.18     2637.52    132.32 o 
  -6  -1   9      109.39       91.76     41.57 o 
  -5  -1   9     4280.74     4198.18    157.37 o 
  -4  -1   9     1653.81     1486.35     84.40 o 
  -3  -1   9     3659.85     3498.19     93.61 o 
  -2  -1   9     1965.65     1780.48     44.95 o 
  -1  -1   9     3911.62     3807.96     69.00 o 
   0  -1   9     1620.55     1560.23     40.42 o 
   1  -1   9     2324.90     2491.71     74.05 o 
   2  -1   9     1817.17     1912.41     49.74 o 
   3  -1   9     2178.40     2154.29     91.61 o 
   4  -1   9     3590.90     3543.16    126.21 o 
   5  -1   9      325.47      413.63     59.66 o 
   6  -1   9     1675.66     1786.69     97.95 o 
   7  -1   9      208.79      195.03     59.97 o 
   8  -1   9      604.71      581.03     81.51 o 
   9  -1   9      286.78      314.75     75.08 o 
 -10   0   9      478.39      460.24     57.04 o 
  -9   0   9      841.20      806.67     88.47 o 
  -8   0   9      270.32      139.29     58.25 o 
  -7   0   9      402.82      335.96     63.42 o 
  -6   0   9        0.59      -34.68     33.43 o 
  -5   0   9        8.80      -43.14     30.38 o 
  -4   0   9      497.69      497.49     60.60 o 
  -3   0   9     1728.75     1796.65     64.26 o 
  -2   0   9      425.23      363.51     37.41 o 
  -1   0   9     5398.82     6030.85     93.73 o 
   0   0   9     5239.79     5197.42     84.23 o 
   1   0   9     3760.68     3396.05     63.83 o 
   2   0   9     6028.46     5360.08     87.69 o 
   3   0   9       41.10       65.92     28.50 o 
   4   0   9     2517.45     2438.97    101.24 o 
   5   0   9      751.59      786.47     66.08 o 
   6   0   9      177.85      201.37     48.70 o 
   7   0   9      179.95      156.75     54.49 o 
   8   0   9       68.45      200.83     64.20 o 
   9   0   9      293.90      217.50     71.72 o 
 -10   1   9       48.36        5.40     52.54 o 
  -9   1   9      529.91      487.46     86.67 o 
  -8   1   9      234.95      251.72     67.73 o 
  -7   1   9     2664.96     2642.30    135.14 o 
  -6   1   9       96.59       65.61     41.57 o 
  -5   1   9     4223.79     4238.26    160.19 o 
  -4   1   9     1696.53     1633.70     90.74 o 
  -3   1   9     3707.99     3592.95     95.51 o 
  -2   1   9     1971.91     1742.66     42.62 o 
  -1   1   9     3968.93     3854.01     67.26 o 
   0   1   9     1624.57     1534.49     38.59 o 
   1   1   9     2305.05     2359.33     50.70 o 
   2   1   9     1893.78     1919.04     43.40 o 
   3   1   9     2382.47     2245.26     88.63 o 
   4   1   9     3691.46     3480.68    119.63 o 
   5   1   9      350.24      431.17     56.92 o 
   6   1   9     1567.33     1547.81     92.31 o 
   7   1   9      203.62      390.07     68.59 o 
   8   1   9      621.08      636.85     85.81 o 
   9   1   9      289.74      295.49     74.38 o 
 -10   2   9      447.80      347.94     79.47 o 
  -9   2   9      171.09      120.65     61.15 o 
  -8   2   9     2203.59     2323.64    133.57 o 
  -7   2   9       14.89      -52.38     34.92 o 
  -6   2   9     3858.74     3772.49    156.98 o 
  -5   2   9       51.99       26.70     36.49 o 
  -4   2   9     6851.69     6774.32    211.16 o 
  -3   2   9     1199.16     1222.39     60.56 o 
  -2   2   9     4871.88     4848.33    113.30 o 
  -1   2   9     2234.91     2407.13     77.28 o 
   0   2   9      516.47      568.92     24.03 o 
   1   2   9      207.41      191.65     34.33 o 
   2   2   9      979.20      841.70     27.81 o 
   3   2   9     2470.80     2646.53     84.72 o 
   4   2   9      430.37      445.34     49.25 o 
   5   2   9     3005.94     3123.11    120.42 o 
   6   2   9       73.28       72.19     39.77 o 
   7   2   9     1714.30     1658.60     99.67 o 
   8   2   9      374.26      474.31     74.62 o 
   9   2   9      466.97      625.81     92.00 o 
 -10   3   9      332.07      328.37     78.76 o 
  -9   3   9      346.36      334.16     76.89 o 
  -8   3   9      603.14      660.10     86.91 o 
  -7   3   9      228.91      270.67     61.23 o 
  -6   3   9      406.80      419.27     63.81 o 
  -5   3   9      943.56      912.84     75.55 o 
  -4   3   9      689.28      580.71     59.97 o 
  -3   3   9      901.40      910.62     50.81 o 
  -2   3   9     5846.13     5083.21    118.20 o 
  -1   3   9     3294.12     3412.88     60.17 o 
   0   3   9     3605.75     3692.83     64.03 o 
   1   3   9     9112.54     9136.06    129.31 o 
   2   3   9      960.01      814.38     42.20 o 
   3   3   9     3502.26     3492.12     87.43 o 
   4   3   9       38.47       27.64     29.83 o 
   5   3   9     1542.41     1440.55     81.74 o 
   6   3   9      226.86      202.71     52.22 o 
   7   3   9       54.63       83.31     44.00 o 
   8   3   9      377.10      443.70     72.58 o 
   9   3   9       54.97       57.00     57.78 o 
 -10   4   9       93.49       71.25     61.93 o 
  -9   4   9      461.98      613.52     89.33 o 
  -8   4   9      954.75      994.27     93.09 o 
  -7   4   9       79.81       29.20     42.67 o 
  -6   4   9     2169.21     2135.50    119.40 o 
  -5   4   9      555.32      469.53     66.63 o 
  -4   4   9     2732.56     2740.56    123.00 o 
  -3   4   9     1830.14     1790.94     67.23 o 
  -2   4   9     1763.20     1836.14     64.59 o 
  -1   4   9     3101.61     3069.97    126.55 o 
   0   4   9     3781.67     4015.31     66.31 o 
   1   4   9       67.40       76.87     14.99 o 
   2   4   9     6185.33     6055.87    118.84 o 
   3   4   9     1881.85     1746.60     60.14 o 
   4   4   9     2028.53     2195.47     91.37 o 
   5   4   9     1375.05     1324.83     75.79 o 
   6   4   9      935.11      956.06     72.81 o 
   7   4   9      630.97      657.29     77.75 o 
   8   4   9      214.79      242.01     61.93 o 
   9   4   9       72.61       55.67     55.35 o 
  -9   5   9      351.22      289.69     74.69 o 
  -8   5   9       59.28       16.60     47.68 o 
  -7   5   9     3028.91     3127.49    154.24 o 
  -6   5   9      115.16      107.03     45.33 o 
  -5   5   9     7227.35     6931.45    229.56 o 
  -4   5   9      703.68      697.14     66.55 o 
  -3   5   9     6786.05     6727.51    220.64 o 
  -2   5   9     1982.77     1851.18     65.92 o 
  -1   5   9      707.81      723.89     50.03 o 
   0   5   9       46.92       24.57     19.03 o 
   1   5   9      259.66      298.75     23.46 o 
   2   5   9      769.99      725.02     38.29 o 
   3   5   9      270.87      319.15     53.28 o 
   4   5   9     2813.97     3010.52    108.52 o 
   5   5   9      125.02       50.27     37.35 o 
   6   5   9     2995.86     3092.57    126.92 o 
   7   5   9      586.11      628.55     77.20 o 
   8   5   9      885.71      816.69     80.02 o 
  -9   6   9      560.12      540.16     88.86 o 
  -8   6   9      299.98      279.83     69.84 o 
  -7   6   9      441.97      522.70     79.08 o 
  -6   6   9     1451.44     1559.32    104.13 o 
  -5   6   9       58.52       62.48     41.50 o 
  -4   6   9     2575.23     2553.75    122.77 o 
  -3   6   9     2580.49     2352.84     79.89 o 
  -2   6   9     3933.65     3977.24    119.56 o 
  -1   6   9     3135.81     2991.96     84.36 o 
   0   6   9      683.67      601.59     36.52 o 
   1   6   9     1431.44     1382.20     51.63 o 
   2   6   9     6171.96     6546.74    124.45 o 
   3   6   9      777.01      738.25     42.34 o 
   4   6   9     2129.73     1947.84     67.45 o 
   5   6   9      467.36      507.74     59.11 o 
   6   6   9      367.06      411.36     58.96 o 
   7   6   9      340.35      225.72     59.74 o 
   8   6   9      121.37       90.27     50.34 o 
  -9   7   9      327.84      250.23     71.80 o 
  -8   7   9      151.53      213.43     64.36 o 
  -7   7   9      302.10      300.50     63.58 o 
  -6   7   9       77.31       76.57     42.59 o 
  -5   7   9      877.66      843.24     80.57 o 
  -4   7   9      259.57      156.51     48.93 o 
  -3   7   9     1349.56     1364.68     96.97 o 
  -2   7   9      976.45     1058.48     55.28 o 
  -1   7   9     1801.93     1795.16     65.15 o 
   0   7   9     1887.71     1829.70     63.81 o 
   1   7   9     2528.50     2508.23     93.72 o 
   2   7   9      959.03      884.34     71.33 o 
   3   7   9     5433.78     5443.90    116.07 o 
   4   7   9      655.78      618.15     44.07 o 
   5   7   9     2325.11     2502.54    108.05 o 
   6   7   9      237.12      230.66     52.07 o 
   7   7   9       10.28      -61.46     41.50 o 
   8   7   9      232.86      161.37     60.21 o 
  -9   8   9       75.75       28.73     52.77 o 
  -8   8   9      906.41      884.26     94.97 o 
  -7   8   9      125.51       68.74     50.58 o 
  -6   8   9     2472.14     2311.97    131.85 o 
  -5   8   9      210.43      261.04     57.31 o 
  -4   8   9     3645.38     3690.36    156.59 o 
  -3   8   9      657.65      664.72     60.91 o 
  -2   8   9     1682.47     1568.01     64.22 o 
  -1   8   9       14.08       15.91     21.03 o 
   0   8   9      583.61      620.93     40.77 o 
   1   8   9      587.44      617.75     63.26 o 
   2   8   9      139.79      155.96     46.90 o 
   3   8   9     1834.35     1750.91    103.43 o 
   4   8   9       18.04        6.11     38.52 o 
   5   8   9     2625.61     2478.74    105.78 o 
   6   8   9      141.05       94.35     45.57 o 
   7   8   9      694.50      655.09     81.74 o 
   8   8   9      255.67      204.51     62.56 o 
  -9   9   9      278.67      362.90     85.42 o 
  -8   9   9      337.15      319.05     74.69 o 
  -7   9   9     1118.86     1004.05     98.34 o 
  -6   9   9      297.24      161.21     58.41 o 
  -5   9   9     1941.86     2008.03    120.97 o 
  -4   9   9      341.68      292.20     59.11 o 
  -3   9   9     1703.40     1603.22     69.04 o 
  -2   9   9     2439.05     2433.08    140.30 o 
  -1   9   9     3259.46     3337.18    151.38 o 
   0   9   9     1031.01     1009.17     50.90 o 
   1   9   9     2760.25     2684.19     80.80 o 
   2   9   9      140.05      182.98     47.92 o 
   3   9   9     1670.65     1768.84    104.05 o 
   4   9   9     1178.91     1158.61     87.93 o 
   5   9   9      239.55      330.95     64.59 o 
  -8  10   9      186.23      152.52     64.28 o 
  -7  10   9      226.62      241.07     68.35 o 
  -6  10   9      428.58      374.33     72.19 o 
  -5  10   9      468.43      516.51     81.35 o 
  -4  10   9      172.59      176.95     51.83 o 
  -3  10   9      442.88      416.10     45.27 o 
  -2  10   9     1110.13      980.67     55.25 o 
  -1  10   9     1612.25     1672.42     67.39 o 
   0  10   9     4289.77     4387.84    113.01 o 
   1  10   9      600.30      599.97     73.87 o 
   2  10   9     4434.19     4300.98    165.91 o 
   3  10   9      378.94      421.38     66.55 o 
   4  10   9      792.74      777.23     74.22 o 
   5  10   9      131.46      166.77     54.49 o 
  -8  11   9       77.87       23.02     55.43 o 
  -7  11   9     1123.81     1164.48    106.09 o 
  -6  11   9       10.66      -57.90     38.60 o 
  -5  11   9     1275.42     1273.55    100.69 o 
  -4  11   9      914.88      796.18     82.84 o 
  -3  11   9     1637.31     1543.71     71.61 o 
  -2  11   9       92.43       51.87     28.01 o 
  -1  11   9     2007.01     1839.14     72.69 o 
   0  11   9      397.88      447.01     44.29 o 
   1  11   9     1184.88     1100.98     56.73 o 
   2  11   9      841.91      726.26     70.70 o 
   3  11   9      148.51      208.66     54.57 o 
   4  11   9      756.60      763.53     76.89 o 
   5  11   9      107.22      183.84     57.86 o 
   6  11   9      687.58      792.35     96.77 o 
  -8  12   9      650.49      662.14    102.33 o 
  -7  12   9       92.33      104.52     58.41 o 
  -6  12   9     1028.04      916.76     98.57 o 
  -5  12   9      115.10       35.94     47.53 o 
  -4  12   9     1656.95     1878.69    122.61 o 
  -3  12   9      276.65      272.35     42.60 o 
  -2  12   9     1564.21     1623.92     72.63 o 
  -1  12   9      381.05      468.07     70.62 o 
   0  12   9     1263.62     1273.57     76.26 o 
   1  12   9       13.69       20.96     26.64 o 
   2  12   9      737.91      774.89     73.60 o 
   3  12   9      235.70      217.27     53.79 o 
   4  12   9      108.61      142.18     49.87 o 
   5  12   9      794.66      663.32     73.13 o 
   6  12   9      199.22      192.53     60.21 o 
   7  12   9      735.54      786.63    101.86 o 
  -7  13   9      171.19      110.79     66.24 o 
  -6  13   9       74.74       47.99     50.34 o 
  -5  13   9       36.11       50.03     52.93 o 
  -4  13   9      235.72      265.81     64.67 o 
  -3  13   9      425.15      471.65     51.38 o 
  -2  13   9      734.81      628.65     52.15 o 
  -1  13   9     1990.32     1784.48     75.04 o 
   0  13   9      830.01      919.56     55.69 o 
   1  13   9     3650.73     3544.32    104.91 o 
   2  13   9      785.46      808.94     74.07 o 
   3  13   9     1322.50     1252.72     92.54 o 
   4  13   9       59.66       14.01     43.53 o 
   5  13   9      214.73      197.07     58.33 o 
   6  13   9       52.01       49.40     48.46 o 
  -7  14   9       96.94       28.34     61.07 o 
  -6  14   9      788.52      703.95    102.25 o 
  -5  14   9       27.94       28.34     50.27 o 
  -4  14   9      793.66      792.82     98.18 o 
  -3  14   9      304.35      333.30     74.46 o 
  -2  14   9      769.47      829.95     56.67 o 
  -1  14   9      640.32      592.85     49.77 o 
   0  14   9      701.64      727.15     50.72 o 
   1  14   9      603.01      649.14     68.98 o 
   2  14   9      705.27      734.25     73.99 o 
   3  14   9      692.52      643.51     69.45 o 
   4  14   9      576.80      582.04     77.75 o 
   5  14   9      550.64      641.16     85.97 o 
   6  14   9      193.24      176.95     61.46 o 
  -6  15   9       76.51      153.69     69.29 o 
  -5  15   9     1086.59     1056.75    109.69 o 
  -4  15   9       65.04       48.54     58.80 o 
  -3  15   9     1148.96     1183.74    105.46 o 
  -2  15   9      159.51      164.61     39.81 o 
  -1  15   9      407.27      395.22     48.49 o 
   0  15   9       71.98      109.95     34.39 o 
   1  15   9      117.21      114.15     44.47 o 
   2  15   9       88.50       34.53     41.97 o 
  -6  16   9      162.00      140.70     73.99 o 
  -5  16   9       12.74      -29.05     53.63 o 
  -4  16   9      333.36      347.86     87.61 o 
  -3  16   9      207.68      190.26     68.35 o 
  -2  16   9      936.48      903.05     94.19 o 
  -1  16   9      840.16      902.82     92.47 o 
   0  16   9      596.43      583.45     80.96 o 
  -5  17   9      410.06      400.64     88.71 o 
  -4  17   9       52.51       58.56     60.05 o 
  -3  17   9      854.75      794.85    105.31 o 
  -2  17   9      264.64      318.90     77.20 o 
   0  17   9      484.85      560.12     83.70 o 
  -4  18   9      830.47      703.25    111.88 o 
  -3  18   9       15.61      -28.42     49.80 o 
  -2  18   9      318.26      348.96     84.87 o 
  -1  18   9       67.23       76.34     62.24 o 
   0  18   9      311.14      298.54     72.66 o 
  -3  19   9      208.47      258.30     79.94 o 
  -2  19   9      118.85      227.37     73.99 o 
  -1  19   9      628.95      605.92     91.76 o 
   0  19   9      133.39      153.46     68.66 o 
  -2 -19  10      188.32      239.98     50.44 o 
  -1 -19  10       23.67       10.10     36.61 o 
   0 -19  10      338.44      404.07     60.29 o 
   1 -19  10       41.32       45.67     50.42 o 
  -4 -18  10       16.74      -17.95     36.05 o 
  -3 -18  10      668.02      824.60     76.62 o 
  -2 -18  10        5.06      -47.46     49.91 o 
  -1 -18  10      798.18      907.85     72.27 o 
   0 -18  10       92.70       69.89     40.72 o 
   1 -18  10      486.66      537.60     63.10 o 
   2 -18  10       66.09       99.87     40.38 o 
  -5 -17  10      252.59      229.09     71.80 o 
  -4 -17  10      325.39      308.90     53.81 o 
  -3 -17  10      217.05      416.27     57.88 o 
  -2 -17  10      522.74      445.18     57.22 o 
  -1 -17  10        8.61       40.65     34.75 o 
   0 -17  10      407.62      331.73     77.63 o 
   1 -17  10      197.17      206.27     47.29 o 
   2 -17  10      188.51      162.35     43.15 o 
   3 -17  10      147.62      133.41     42.95 o 
  -5 -16  10      230.44      250.07     72.97 o 
  -4 -16  10      346.94      411.80     56.67 o 
  -3 -16  10      359.02      391.25     55.31 o 
  -2 -16  10       97.70      106.74     40.13 o 
  -1 -16  10      164.13      141.40     45.08 o 
   0 -16  10      320.64      315.50     50.11 o 
   1 -16  10      663.54      821.58    101.51 o 
   2 -16  10      287.16      228.58     46.21 o 
   3 -16  10      807.53      739.64     66.71 o 
   4 -16  10      217.28      185.64     62.09 o 
  -6 -15  10       85.23       58.96     56.92 o 
  -5 -15  10       24.09       17.30     51.99 o 
  -4 -15  10      911.27     1002.84     72.18 o 
  -3 -15  10       14.07        2.32     33.65 o 
  -2 -15  10     1558.87     1687.73     82.71 o 
  -1 -15  10       61.11       49.89     33.03 o 
   0 -15  10     1272.85     1476.50     78.34 o 
   1 -15  10      306.19      298.17     47.75 o 
   2 -15  10     1207.00     1150.60    145.43 o 
   3 -15  10      321.47      270.96     51.40 o 
   4 -15  10      406.03      402.36     74.22 o 
   5 -15  10        0.17        1.02     51.67 o 
  -7 -14  10      156.57      182.98     70.78 o 
  -6 -14  10      324.77      493.26     92.62 o 
  -5 -14  10      363.52      378.79     78.45 o 
  -4 -14  10      313.97      417.73     69.41 o 
  -3 -14  10      792.27      760.85     62.67 o 
  -2 -14  10       14.25      -12.28     28.57 o 
  -1 -14  10     1112.11     1127.97    111.81 o 
   0 -14  10      169.33      153.05     38.88 o 
   1 -14  10      807.58      826.27     65.15 o 
   2 -14  10       91.57       36.90     31.26 o 
   3 -14  10      109.75       76.58     40.28 o 
   4 -14  10      320.93      300.26     69.84 o 
   5 -14  10      390.42      580.79     85.26 o 
  -7 -13  10      484.54      575.23     94.50 o 
  -6 -13  10      408.13      516.67     84.87 o 
  -5 -13  10      639.39      789.21     97.71 o 
  -4 -13  10      153.01      157.43     37.28 o 
  -3 -13  10       64.59       30.07     30.29 o 
  -2 -13  10      214.21      260.22     62.09 o 
  -1 -13  10        9.70      -13.44     24.43 o 
   0 -13  10      515.87      540.30     60.21 o 
   1 -13  10      341.71      299.40     45.57 o 
   2 -13  10      471.82      370.05     46.88 o 
   3 -13  10      753.00      803.96     65.13 o 
   4 -13  10      967.26      981.04     92.70 o 
   5 -13  10      215.87      126.45     64.98 o 
   6 -13  10      915.97      884.50    104.05 o 
  -7 -12  10      175.62       57.63     55.59 o 
  -6 -12  10      225.17      203.25     68.98 o 
  -5 -12  10      403.15      436.57     74.30 o 
  -4 -12  10      157.18      154.32     36.33 o 
  -3 -12  10     2201.89     2305.85     86.96 o 
  -2 -12  10       63.02        6.82     26.43 o 
  -1 -12  10     1929.87     1974.73     79.91 o 
   0 -12  10       81.78       16.84     32.77 o 
   1 -12  10     2039.43     2159.95    105.35 o 
   2 -12  10      543.58      580.52     54.98 o 
   3 -12  10      798.11      889.63     58.78 o 
   4 -12  10      234.80      340.82     66.79 o 
   5 -12  10      435.74      415.28     76.65 o 
   6 -12  10       46.61       15.19     61.77 o 
  -8 -11  10      168.51      246.24     71.95 o 
  -7 -11  10      125.68      193.00     64.28 o 
  -6 -11  10      279.21      276.77     67.26 o 
  -5 -11  10      116.21      124.57     54.10 o 
  -4 -11  10      667.66      705.47     53.60 o 
  -3 -11  10      421.58      531.08     89.06 o 
  -2 -11  10     2496.56     2411.09     85.77 o 
  -1 -11  10      494.22      526.77     48.50 o 
   0 -11  10     3499.68     3338.03    102.74 o 
   1 -11  10      525.92      513.45     62.91 o 
   2 -11  10      292.18      262.61     40.91 o 
   3 -11  10      428.90      459.38     49.25 o 
   4 -11  10       34.67      -49.40     38.91 o 
   5 -11  10      243.42      260.96     67.26 o 
   6 -11  10      125.03      127.54     58.56 o 
   7 -11  10      285.23      216.88     76.26 o 
  -8 -10  10      493.41      518.63     87.22 o 
  -7 -10  10      958.95      871.03     90.90 o 
  -6 -10  10      973.85      879.17     85.34 o 
  -5 -10  10      665.03      669.19     82.99 o 
  -4 -10  10      728.11      719.78     53.65 o 
  -3 -10  10      377.75      375.73     42.32 o 
  -2 -10  10      353.31      343.25     40.42 o 
  -1 -10  10      444.90      499.41     45.39 o 
   0 -10  10      550.58      523.68     48.95 o 
   1 -10  10     1016.54      973.63     57.41 o 
   2 -10  10      800.95      816.63     53.44 o 
   3 -10  10     1268.08     1183.80     99.51 o 
   4 -10  10      831.88      800.33     92.31 o 
   5 -10  10     1049.02     1019.95     92.07 o 
   6 -10  10       76.52       75.48     58.33 o 
   7 -10  10     1014.68     1050.64    115.88 o 
  -8  -9  10      337.42      352.25     75.71 o 
  -7  -9  10      473.36      509.39     79.00 o 
  -6  -9  10      751.00      800.57     80.80 o 
  -5  -9  10      800.13      745.13     75.24 o 
  -4  -9  10     1096.90      945.09     54.35 o 
  -3  -9  10      225.53      207.69     33.66 o 
  -2  -9  10     1843.48     1904.51     71.09 o 
  -1  -9  10      102.29       75.89     28.01 o 
   0  -9  10     1820.81     1809.68     69.45 o 
   1  -9  10      860.31      804.21     57.42 o 
   2  -9  10     1238.69     1167.79     55.34 o 
   3  -9  10      283.00      338.87     32.67 o 
   4  -9  10     1525.14     1439.22    100.45 o 
   5  -9  10      462.30      463.74     75.87 o 
   6  -9  10      595.66      657.60     96.38 o 
   7  -9  10       96.44      -12.21     57.00 o 
  -9  -8  10       18.43       38.83     57.31 o 
  -8  -8  10       64.95       36.33     52.38 o 
  -7  -8  10      235.05      166.85     60.05 o 
  -6  -8  10       83.27        5.09     41.42 o 
  -5  -8  10     1778.48     1789.98    108.13 o 
  -4  -8  10      109.64      110.89     29.23 o 
  -3  -8  10     3651.69     3801.52    144.96 o 
  -2  -8  10      237.33      248.31     26.32 o 
  -1  -8  10     6973.54     6713.43    116.21 o 
   0  -8  10      441.94      377.95     30.40 o 
   1  -8  10     2956.18     2917.02     70.12 o 
   2  -8  10      715.43      707.67     37.41 o 
   3  -8  10      681.30      663.85     38.24 o 
   4  -8  10      118.69      152.44     53.71 o 
   5  -8  10      264.29      277.87     69.37 o 
   6  -8  10       93.84       79.86     60.52 o 
   7  -8  10       16.62       19.34     62.32 o 
   8  -8  10      336.69      312.40     80.96 o 
  -9  -7  10      538.65      672.01     97.09 o 
  -8  -7  10     1035.11     1109.83     98.73 o 
  -7  -7  10      756.86      891.62     98.73 o 
  -6  -7  10     1542.91     1418.86     98.34 o 
  -5  -7  10     2175.32     2192.57    117.83 o 
  -4  -7  10      983.23     1073.03     80.64 o 
  -3  -7  10     1912.51     2059.38     70.07 o 
  -2  -7  10     1585.05     1570.63     48.97 o 
  -1  -7  10        9.24       20.79     16.15 o 
   0  -7  10     1296.01     1286.12     43.99 o 
   1  -7  10     1604.97     1612.78     50.59 o 
   2  -7  10      541.95      501.84     33.13 o 
   3  -7  10     1494.18     1417.40     50.18 o 
   4  -7  10     2921.03     2904.27    133.18 o 
   5  -7  10      663.92      767.29     87.22 o 
   6  -7  10     1160.09     1121.26     98.18 o 
   7  -7  10       84.15      -12.14     51.75 o 
   8  -7  10      438.97      480.81     92.62 o 
  -9  -6  10      348.00      425.77     79.47 o 
  -8  -6  10      278.35      204.12     62.24 o 
  -7  -6  10     1125.58     1197.29     94.97 o 
  -6  -6  10     2020.25     2077.48    117.44 o 
  -5  -6  10      591.07      643.74     75.08 o 
  -4  -6  10     1804.54     1900.61    103.27 o 
  -3  -6  10     1728.46     1719.19     63.01 o 
  -2  -6  10      367.49      444.87     29.87 o 
  -1  -6  10     2698.62     2530.34     61.50 o 
   0  -6  10      668.98      674.93     32.91 o 
   1  -6  10     1597.35     1560.42     49.24 o 
   2  -6  10     1269.72     1301.13     58.37 o 
   3  -6  10     3246.61     3095.11    241.93 o 
   4  -6  10     1724.57     1536.07     97.40 o 
   5  -6  10     1985.38     2021.11    113.92 o 
   6  -6  10      244.70      225.88     62.32 o 
   7  -6  10      838.04      990.12    107.66 o 
   8  -6  10       39.69      -12.76     51.36 o 
  -9  -5  10       39.40      -45.18     48.39 o 
  -8  -5  10       15.08      -16.91     39.93 o 
  -7  -5  10      114.89      143.59     52.69 o 
  -6  -5  10      310.62      331.27     60.44 o 
  -5  -5  10      245.82      244.36     53.32 o 
  -4  -5  10     4311.95     4099.60    155.10 o 
  -3  -5  10      124.70       97.89     27.63 o 
  -2  -5  10     8141.81     7909.79    127.05 o 
  -1  -5  10      212.73      199.32     25.51 o 
   0  -5  10     5199.85     5188.52     94.21 o 
   1  -5  10      627.04      596.25     31.99 o 
   2  -5  10     2598.11     2803.36     66.67 o 
   3  -5  10      543.61      550.81     66.86 o 
   4  -5  10       39.78       90.98     45.57 o 
   5  -5  10       34.03      124.33     49.01 o 
   6  -5  10      162.47      136.47     59.66 o 
   7  -5  10      141.36      156.51     59.74 o 
   8  -5  10       22.77       32.57     55.04 o 
  -9  -4  10      325.91      413.40     80.49 o 
  -8  -4  10     1009.62     1085.56     94.35 o 
  -7  -4  10     1003.43     1018.46     85.73 o 
  -6  -4  10     1347.98     1224.38     88.40 o 
  -5  -4  10     1848.71     1920.42    105.15 o 
  -4  -4  10     1959.26     2069.10    103.98 o 
  -3  -4  10     3148.78     3037.76     84.24 o 
  -2  -4  10      798.81      689.68     31.85 o 
  -1  -4  10     1611.22     1675.71     46.37 o 
   0  -4  10      646.48      643.84     30.81 o 
   1  -4  10     2060.19     1967.24     52.76 o 
   2  -4  10     1463.08     1390.90     45.66 o 
   3  -4  10     2025.79     1857.46    215.39 o 
   4  -4  10     1148.42     1269.01     86.99 o 
   5  -4  10     1951.81     1956.36    105.62 o 
   6  -4  10      427.81      556.52     75.55 o 
   7  -4  10     1182.61     1232.28     96.54 o 
   8  -4  10      143.25      137.02     66.00 o 
  -9  -3  10      502.76      420.29     82.05 o 
  -8  -3  10      629.45      633.95     84.95 o 
  -7  -3  10     1676.41     1776.04    111.34 o 
  -6  -3  10     1119.66     1063.40     83.07 o 
  -5  -3  10     3012.29     2733.43    125.66 o 
  -4  -3  10      774.79      701.21     64.20 o 
  -3  -3  10     1375.83     1256.67     42.80 o 
  -2  -3  10      884.37      862.58     34.54 o 
  -1  -3  10       95.41       77.67     16.25 o 
   0  -3  10     1382.75     1466.33     42.70 o 
   1  -3  10     1756.02     1787.36     48.83 o 
   2  -3  10     1890.68     1857.99     51.65 o 
   3  -3  10     1866.11     1813.82     68.50 o 
   4  -3  10     3270.76     3063.76    124.02 o 
   5  -3  10      728.16      757.66     78.69 o 
   6  -3  10     1761.28     2046.32    113.45 o 
   7  -3  10       71.56       46.90     55.51 o 
   8  -3  10      663.29      722.82     90.20 o 
  -9  -2  10       54.06        7.99     47.53 o 
  -8  -2  10      144.16       80.10     51.60 o 
  -7  -2  10      280.73      159.02     55.67 o 
  -6  -2  10       54.66       24.27     38.05 o 
  -5  -2  10     2623.12     2415.56    118.15 o 
  -4  -2  10      962.19      888.33     70.54 o 
  -3  -2  10     7139.38     7393.71    119.25 o 
  -2  -2  10      106.20       88.00     17.07 o 
  -1  -2  10     9058.21     9283.94    137.08 o 
   0  -2  10      788.10      782.66     32.13 o 
   1  -2  10     5797.65     5771.01     97.65 o 
   2  -2  10      644.72      524.78     29.37 o 
   3  -2  10     1233.94     1176.45     54.74 o 
   4  -2  10       99.95       63.58     36.56 o 
   5  -2  10      341.83      366.66     57.00 o 
   6  -2  10      349.08      373.94     63.34 o 
   7  -2  10      254.66      243.50     63.58 o 
   8  -2  10      465.47      552.06     82.37 o 
  -9  -1  10      387.62      276.38     72.27 o 
  -8  -1  10      377.48      359.06     74.54 o 
  -7  -1  10      611.95      560.44     76.89 o 
  -6  -1  10     1439.29     1219.21     88.63 o 
  -5  -1  10     1347.36     1159.94     82.84 o 
  -4  -1  10     2577.09     2585.07    115.72 o 
  -3  -1  10      964.19      810.70     46.38 o 
  -2  -1  10     6170.71     5994.11    162.62 o 
  -1  -1  10      932.23      998.62     33.88 o 
   0  -1  10     5660.44     5540.33     92.55 o 
   1  -1  10     2267.44     2372.55     54.12 o 
   2  -1  10     3181.54     3161.77     65.82 o 
   3  -1  10      507.16      545.91     52.22 o 
   4  -1  10     1064.83     1024.10     72.34 o 
   5  -1  10      296.62      439.94     58.88 o 
   6  -1  10      746.53      809.73     76.10 o 
   7  -1  10      528.52      637.09     82.60 o 
   8  -1  10      378.94      256.02     66.94 o 
  -9   0  10      714.13      673.18     94.03 o 
  -8   0  10      571.22      652.51     86.99 o 
  -7   0  10      907.08      733.55     77.04 o 
  -6   0  10     2464.29     2239.31    119.63 o 
  -5   0  10     1268.17     1249.43     86.44 o 
  -4   0  10     3076.11     2977.79    126.68 o 
  -3   0  10      178.31       83.14     25.78 o 
  -2   0  10      461.85      468.16     43.82 o 
  -1   0  10       92.24       79.11     28.10 o 
   0   0  10      884.33      806.46     40.55 o 
   1   0  10      542.72      586.31     27.83 o 
   2   0  10     1222.91     1088.88     50.51 o 
   3   0  10     2782.98     2900.37     83.95 o 
   4   0  10     1073.71     1069.74     71.95 o 
   5   0  10     2727.78     2969.73    122.45 o 
   6   0  10      702.05      754.06     75.95 o 
   7   0  10     1566.86     1543.59    103.35 o 
   8   0  10        9.98      -34.45     48.31 o 
  -9   1  10      416.21      362.82     77.36 o 
  -8   1  10      407.27      327.43     72.89 o 
  -7   1  10      618.26      604.52     81.82 o 
  -6   1  10     1521.31     1480.24     99.28 o 
  -5   1  10     1292.98     1128.70     83.85 o 
  -4   1  10     2380.25     2321.45    111.81 o 
  -3   1  10      963.71      837.76     47.45 o 
  -2   1  10     6200.64     5994.42     97.94 o 
  -1   1  10      862.87      896.23     31.42 o 
   0   1  10     5670.11     5603.61     90.32 o 
   1   1  10     2241.09     2306.91     52.33 o 
   2   1  10     3203.01     3276.90     91.64 o 
   3   1  10      578.42      573.38     40.59 o 
   4   1  10     1073.89     1057.14     69.92 o 
   5   1  10      320.83      360.00     54.81 o 
   6   1  10      722.50      694.55     76.18 o 
   7   1  10      515.34      435.95     67.57 o 
   8   1  10      365.53      429.06     77.75 o 
  -9   2  10       47.51      -66.94     44.63 o 
  -8   2  10      147.09      158.16     60.60 o 
  -7   2  10      268.76      177.49     57.39 o 
  -6   2  10       69.08      -32.18     35.39 o 
  -5   2  10     2627.24     2261.63    116.66 o 
  -4   2  10     1030.67      838.23     69.60 o 
  -3   2  10     6959.14     6961.47    155.55 o 
  -2   2  10       93.73       10.04     32.41 o 
  -1   2  10     9127.43     9261.19    133.05 o 
   0   2  10      862.85      847.93     40.71 o 
   1   2  10     5725.06     5719.25     93.19 o 
   2   2  10      566.07      435.15     37.34 o 
   3   2  10     1264.88     1192.59     52.89 o 
   4   2  10       97.96      118.46     37.35 o 
   5   2  10      352.00      379.18     55.67 o 
   6   2  10      338.89      384.90     59.50 o 
   7   2  10      270.68      434.77     67.73 o 
   8   2  10      456.02      524.89     82.05 o 
  -9   3  10      550.53      476.11     85.73 o 
  -8   3  10      625.87      600.91     85.18 o 
  -7   3  10     1792.96     1754.83    112.82 o 
  -6   3  10     1083.53     1020.18     84.95 o 
  -5   3  10     2870.90     2953.29    136.78 o 
  -4   3  10      793.92      612.27     63.34 o 
  -3   3  10     1428.26     1334.42     60.72 o 
  -2   3  10      833.26      823.46     45.88 o 
  -1   3  10       99.84       53.03     27.47 o 
   0   3  10     1286.39     1327.70     36.20 o 
   1   3  10     1868.21     1774.84     44.27 o 
   2   3  10     2007.39     1962.23     65.77 o 
   3   3  10     1834.77     1864.70     64.37 o 
   4   3  10     3443.99     3567.28    122.69 o 
   5   3  10      731.16      640.14     62.64 o 
   6   3  10     1691.46     1749.11     98.50 o 
   7   3  10       62.23       78.61     50.19 o 
   8   3  10      652.17      667.78     88.40 o 
  -9   4  10      369.26      359.30     79.08 o 
  -8   4  10     1017.19     1062.07     95.68 o 
  -7   4  10      989.52      971.33     89.49 o 
  -6   4  10     1313.44     1136.61     90.43 o 
  -5   4  10     1831.98     1784.03    107.97 o 
  -4   4  10     1970.09     2088.48    106.79 o 
  -3   4  10     3114.04     2964.45    130.44 o 
  -2   4  10      818.25      746.59     43.75 o 
  -1   4  10     1718.37     1685.14     61.36 o 
   0   4  10      615.98      593.03     37.27 o 
   1   4  10     2218.43     2094.17     47.79 o 
   2   4  10     1527.37     1456.32     53.09 o 
   3   4  10     2091.57     2034.83     81.58 o 
   4   4  10     1147.34     1132.49     89.92 o 
   5   4  10     1920.83     2021.58     96.38 o 
   6   4  10      450.99      447.93     64.67 o 
   7   4  10     1161.26     1092.92     87.69 o 
   8   4  10      141.24       86.28     55.51 o 
  -9   5  10       23.58      -45.65     47.37 o 
  -8   5  10       16.16      -41.81     42.04 o 
  -7   5  10      115.33       78.22     47.37 o 
  -6   5  10      359.31      338.70     65.85 o 
  -5   5  10      271.57      172.48     51.60 o 
  -4   5  10     4220.75     4074.18    116.56 o 
  -3   5  10      130.56      107.26     29.47 o 
  -2   5  10     8215.00     7911.64    374.68 o 
  -1   5  10      206.72      159.71     28.44 o 
   0   5  10     5223.18     5292.14    218.52 o 
   1   5  10      577.24      541.57     34.93 o 
   2   5  10     2544.27     2586.93     71.45 o 
   3   5  10      521.31      554.52     45.72 o 
   4   5  10       59.48       87.43     27.27 o 
   5   5  10       34.52       47.76     38.05 o 
   6   5  10      156.90       98.50     42.44 o 
   7   5  10      129.75      100.53     53.48 o 
   8   5  10       26.97      -14.64     48.31 o 
  -9   6  10      337.15      350.37     79.39 o 
  -8   6  10      334.84      333.46     72.74 o 
  -7   6  10     1147.89     1061.05     93.56 o 
  -6   6  10     2043.89     2018.52    122.22 o 
  -5   6  10      601.13      634.89     69.76 o 
  -4   6  10     1817.08     1840.25    108.05 o 
  -3   6  10     1706.79     1664.90     85.58 o 
  -2   6  10      378.08      467.28     43.37 o 
  -1   6  10     2760.74     2610.83    117.09 o 
   0   6  10      621.99      579.77     60.21 o 
   1   6  10     1576.70     1638.06     58.57 o 
   2   6  10     1219.91     1446.73     90.59 o 
   3   6  10     3360.04     3431.04    151.27 o 
   4   6  10     1659.84     1529.74     76.53 o 
   5   6  10     1893.94     1979.14     95.52 o 
   6   6  10      259.71      215.94     53.40 o 
   7   6  10      797.54      857.25     87.46 o 
   8   6  10       38.95       31.94     49.48 o 
  -9   7  10      519.37      506.49     90.04 o 
  -8   7  10      988.43      911.74     95.13 o 
  -7   7  10      784.30      620.17     87.93 o 
  -6   7  10     1636.66     1434.52    105.46 o 
  -5   7  10     2135.46     2309.15    128.01 o 
  -4   7  10      997.07      996.93     82.76 o 
  -3   7  10     1889.03     1888.79     75.21 o 
  -2   7  10     1575.36     1543.32     64.88 o 
  -1   7  10       13.31      -12.01     20.10 o 
   0   7  10     1281.85     1264.54     55.34 o 
   1   7  10     1627.96     1634.21     98.22 o 
   2   7  10      644.10      578.52     64.67 o 
   3   7  10     1425.99     1332.50     93.72 o 
   4   7  10     3024.27     2915.00    142.42 o 
   5   7  10      693.10      765.10     78.29 o 
   6   7  10     1073.48     1036.08     77.98 o 
   7   7  10       77.99        0.63     43.69 o 
   8   7  10      460.07      529.74     81.51 o 
  -9   8  10       13.65        7.12     53.63 o 
  -8   8  10       64.14       44.86     52.61 o 
  -7   8  10      213.84      202.31     64.59 o 
  -6   8  10       69.56       10.57     41.97 o 
  -5   8  10     1816.33     1827.09    114.39 o 
  -4   8  10      101.86       47.53     42.51 o 
  -3   8  10     3669.23     3530.46    107.44 o 
  -2   8  10      219.36      163.89     32.32 o 
  -1   8  10     6779.86     6623.38    150.60 o 
   0   8  10      438.43      391.72     39.08 o 
   1   8  10     2910.66     2849.79     84.67 o 
   2   8  10      727.90      669.03     67.96 o 
   3   8  10      618.26      692.91     80.49 o 
   4   8  10      122.10       61.07     45.65 o 
   5   8  10      269.27      252.66     62.56 o 
  -8   9  10      345.87      300.89     76.81 o 
  -7   9  10      475.96      409.40     78.92 o 
  -6   9  10      688.87      714.83     90.20 o 
  -5   9  10      771.41      735.19     80.02 o 
  -4   9  10     1076.88      925.99     82.99 o 
  -3   9  10      202.43      194.38     40.05 o 
  -2   9  10     1938.69     2077.45     77.81 o 
  -1   9  10       98.62      107.66     34.92 o 
   0   9  10     1928.52     1795.39     70.14 o 
   1   9  10      855.56      808.51     48.19 o 
   2   9  10     1342.15     1216.55     90.04 o 
   3   9  10      309.35      491.22     73.52 o 
   4   9  10     1488.73     1296.64     96.54 o 
   5   9  10      449.78      449.33     75.95 o 
   6   9  10      587.03      681.40     90.12 o 
  -8  10  10      492.90      386.46     81.43 o 
  -7  10  10      963.40      901.72     97.63 o 
  -6  10  10      987.59      804.79     97.71 o 
  -5  10  10      596.02      576.49     82.44 o 
  -4  10  10      706.47      652.51     84.32 o 
  -3  10  10      398.38      365.27     44.90 o 
  -2  10  10      331.36      274.14     40.11 o 
  -1  10  10      413.32      414.62     44.49 o 
   0  10  10      544.96      507.33     46.02 o 
   1  10  10     1000.46      980.96     80.49 o 
   2  10  10      808.31      806.13     76.49 o 
   3  10  10     1242.18     1046.18     86.91 o 
   4  10  10      815.21      798.22     78.14 o 
   5  10  10      958.27      896.16     85.11 o 
   6  10  10       66.73       26.70     47.45 o 
  -8  11  10      173.05      233.55     74.93 o 
  -7  11  10      129.03       77.51     61.46 o 
  -6  11  10      285.72      293.68     68.43 o 
  -5  11  10      101.99       73.13     54.34 o 
  -4  11  10      587.48      579.15     85.03 o 
  -3  11  10      431.56      499.29     51.69 o 
  -2  11  10     2455.90     2305.44    158.20 o 
  -1  11  10      461.81      467.36     48.21 o 
   0  11  10     3507.76     3480.42    103.24 o 
   1  11  10      556.85      510.17     72.19 o 
   2  11  10      301.27      387.80     68.51 o 
   3  11  10      434.03      411.05     66.86 o 
   4  11  10       48.63       47.53     45.33 o 
   5  11  10      246.79      204.35     58.56 o 
   6  11  10      110.56      224.32     66.39 o 
   7  11  10      295.53      314.12     74.77 o 
  -7  12  10      166.04      101.47     61.62 o 
  -6  12  10      226.34      174.28     65.85 o 
  -5  12  10      448.04      459.04     85.58 o 
  -4  12  10      163.74      128.40     58.33 o 
  -3  12  10     2147.71     2279.62     91.47 o 
  -2  12  10       56.25       25.95     27.65 o 
  -1  12  10     2015.59     2029.95     80.88 o 
   0  12  10       96.08       46.44     44.28 o 
   1  12  10     2112.21     2198.91    117.99 o 
   2  12  10      558.05      606.08     76.42 o 
   3  12  10      830.20      856.94     79.00 o 
   4  12  10      223.23      213.12     57.63 o 
   5  12  10      439.87      444.72     76.02 o 
   6  12  10       40.80       79.63     55.82 o 
  -7  13  10      478.19      375.50     80.10 o 
  -6  13  10      431.86      364.93     83.78 o 
  -5  13  10      653.38      753.67     98.26 o 
  -4  13  10      155.08      148.13     59.90 o 
  -3  13  10       73.03       80.83     34.72 o 
  -2  13  10      193.52      233.74     41.22 o 
  -1  13  10       10.78      -11.41     25.76 o 
   0  13  10      533.71      544.15     53.09 o 
   1  13  10      370.34      377.38     65.92 o 
   2  13  10      464.49      403.45     67.02 o 
   3  13  10      752.14      651.18     81.43 o 
   4  13  10      929.08      787.57     82.76 o 
   5  13  10      225.79      254.15     68.51 o 
   6  13  10      924.07      787.65     87.61 o 
  -7  14  10      167.93      149.70     70.54 o 
  -6  14  10      336.35      370.10     82.68 o 
  -5  14  10      372.33      460.37     85.34 o 
  -4  14  10      310.03      322.03     75.87 o 
  -3  14  10      770.23      694.02     59.34 o 
  -2  14  10       20.88      -15.83     28.64 o 
  -1  14  10     1073.79      989.04     60.93 o 
   0  14  10      178.69      205.70     38.96 o 
   1  14  10      870.38      924.66     78.53 o 
   2  14  10       98.71       48.86     47.53 o 
   3  14  10      121.72      179.45     59.97 o 
   4  14  10      316.05      335.02     66.08 o 
   5  14  10      395.64      316.86     69.37 o 
  -6  15  10       80.07      150.33     62.71 o 
  -5  15  10       26.69       41.73     56.61 o 
  -4  15  10      943.04      923.25    112.51 o 
  -3  15  10       12.83      -52.46     45.02 o 
  -2  15  10     1562.93     1509.19     76.48 o 
  -1  15  10       74.88       72.64     32.74 o 
   0  15  10     1300.21     1428.56     71.53 o 
   1  15  10      272.94      327.74     63.03 o 
   2  15  10     1212.38     1421.99     99.98 o 
   3  15  10      316.23      331.11     67.88 o 
  -5  16  10      221.94      202.78     75.01 o 
  -4  16  10      349.95      368.77     83.70 o 
  -3  16  10      360.25      466.79     87.30 o 
  -2  16  10       94.98      143.55     38.92 o 
  -1  16  10      162.25      164.58     60.44 o 
  -5  17  10      258.96      267.14     86.05 o 
  -4  17  10      325.97      293.92     81.66 o 
  -3  17  10      216.55      303.00     75.63 o 
  -2  17  10      534.68      534.60     89.96 o 
  -1  17  10        7.53       35.47     54.88 o 
  -4  18  10       17.58       65.61     61.85 o 
  -3  18  10      671.71      572.02     99.20 o 
  -2  18  10        3.07      -66.16     47.92 o 
  -1  18  10      797.94     1024.65    118.15 o 
  -2  19  10      192.82      189.24     77.90 o 
  -1  19  10       23.78       22.47     53.63 o 
  -2 -18  11      110.02       50.84     40.80 o 
  -1 -18  11       17.07      -18.61     36.05 o 
   0 -18  11      335.12      252.11     51.52 o 
   1 -18  11        1.25        7.99     37.32 o 
  -4 -17  11      209.06      207.13     49.27 o 
  -3 -17  11      167.80      169.60     48.27 o 
  -2 -17  11      279.31      289.66     53.12 o 
  -1 -17  11      198.94      175.04     45.33 o 
   0 -17  11      347.74      418.48     59.71 o 
   1 -17  11      266.28      261.77     48.61 o 
   2 -17  11       73.90      120.36     41.44 o 
   3 -17  11      178.23      153.36     44.25 o 
  -5 -16  11      271.38      267.06     73.05 o 
  -4 -16  11      342.85      385.53     55.31 o 
  -3 -16  11      602.72      644.98     67.35 o 
  -2 -16  11      282.93      319.28     75.16 o 
  -1 -16  11      343.18      380.37     66.04 o 
   0 -16  11      101.74       90.46     39.68 o 
   1 -16  11      136.81      136.89     41.18 o 
   2 -16  11      139.45      180.14     68.43 o 
   3 -16  11       17.84        9.81     33.89 o 
   4 -16  11      240.59      255.63     73.52 o 
  -5 -15  11       12.86       28.81     51.99 o 
  -4 -15  11      216.53      178.47     43.22 o 
  -3 -15  11       84.33       64.00     36.03 o 
  -2 -15  11       27.02      -25.74     29.95 o 
  -1 -15  11      278.62      309.08     50.74 o 
   0 -15  11       53.69      110.32     37.56 o 
   1 -15  11      918.50      978.80     67.99 o 
   2 -15  11       38.71       12.35     33.19 o 
   3 -15  11      974.91      909.39     64.91 o 
   4 -15  11      158.48      160.66     58.64 o 
  -6 -14  11      115.83      153.54     67.73 o 
  -5 -14  11      268.90      161.68     64.98 o 
  -4 -14  11      402.80      438.11     54.34 o 
  -3 -14  11      518.83      668.79     65.18 o 
  -2 -14  11      548.72      576.99     60.91 o 
  -1 -14  11      477.08      601.80     58.80 o 
   0 -14  11      727.57      691.67     63.90 o 
   1 -14  11      225.39      305.61    122.96 o 
   2 -14  11      872.79      747.07     63.89 o 
   3 -14  11      156.01      154.53     40.05 o 
   4 -14  11      533.77      558.01     81.74 o 
   5 -14  11      265.89      224.94     69.13 o 
  -7 -13  11      129.71      132.01     67.41 o 
  -6 -13  11      171.48      183.60     66.39 o 
  -5 -13  11      698.45      783.89     96.93 o 
  -4 -13  11      821.73      832.46    107.77 o 
  -3 -13  11      769.04      758.80     63.11 o 
  -2 -13  11      618.53      665.02     59.50 o 
  -1 -13  11      195.52      202.58     40.54 o 
   0 -13  11      681.51      756.87     58.27 o 
   1 -13  11      362.98      403.27    105.31 o 
   2 -13  11       29.46       41.42     31.74 o 
   3 -13  11       72.60       61.86     34.42 o 
   4 -13  11       85.47       21.14     47.92 o 
   5 -13  11      110.02       42.44     56.76 o 
  -7 -12  11      851.22      930.46    101.86 o 
  -6 -12  11      176.30      230.58     69.21 o 
  -5 -12  11      331.37      312.63     69.84 o 
  -4 -12  11      100.05       98.31     37.78 o 
  -3 -12  11      118.33       39.27     41.07 o 
  -2 -12  11      420.42      443.02     49.03 o 
  -1 -12  11      306.87      415.47     63.89 o 
   0 -12  11      673.91      616.39     56.29 o 
   1 -12  11        7.53       -4.16     27.95 o 
   2 -12  11     1312.42     1417.53    111.57 o 
   3 -12  11      161.95       96.65     34.41 o 
   4 -12  11     1066.34      879.72     86.05 o 
   5 -12  11      118.52      137.80     60.84 o 
   6 -12  11      688.34      942.36    113.53 o 
  -7 -11  11       47.23       75.87     57.94 o 
  -6 -11  11      765.67      835.02     88.55 o 
  -5 -11  11      318.77      372.76     72.58 o 
  -4 -11  11       82.86       84.14     32.24 o 
  -3 -11  11      533.81      669.08     55.98 o 
  -2 -11  11      586.77      766.15     56.63 o 
  -1 -11  11     1354.42     1422.91    112.74 o 
   0 -11  11      453.07      494.21     51.87 o 
   1 -11  11     1194.68     1213.95     63.88 o 
   2 -11  11      218.12      225.44     60.99 o 
   3 -11  11     1393.35     1401.64    100.53 o 
   4 -11  11      375.17      448.24     76.73 o 
   5 -11  11      779.48      863.12    103.43 o 
   6 -11  11      169.59      102.72     64.28 o 
  -8 -10  11      113.46      177.18     65.53 o 
  -7 -10  11      206.13      205.05     66.47 o 
  -6 -10  11      652.80      747.01     81.97 o 
  -5 -10  11      426.89      486.13     76.26 o 
  -4 -10  11     1040.21      995.19     58.37 o 
  -3 -10  11     1452.17     1546.52     69.73 o 
  -2 -10  11      697.85      673.34     50.81 o 
  -1 -10  11     1168.71     1177.24     61.22 o 
   0 -10  11      335.09      334.54     41.64 o 
   1 -10  11      557.95      591.88     51.85 o 
   2 -10  11      162.50      131.41     47.72 o 
   3 -10  11       23.88       -0.63     46.51 o 
   4 -10  11      144.04      116.58     56.14 o 
   5 -10  11      391.54      417.00     79.08 o 
   6 -10  11      109.13       22.16     57.00 o 
   7 -10  11      159.01      187.44     71.01 o 
  -8  -9  11      434.37      393.98     81.58 o 
  -7  -9  11      354.89      433.44     78.45 o 
  -6  -9  11      430.68      511.03     76.89 o 
  -5  -9  11      681.97      751.87     85.34 o 
  -4  -9  11      830.29      849.91     53.92 o 
  -3  -9  11      759.43      754.57     50.49 o 
  -2  -9  11     1011.45      957.79     52.39 o 
  -1  -9  11     1260.93     1197.18     59.14 o 
   0  -9  11      656.05      717.76     50.48 o 
   1  -9  11     1245.04     1207.75     63.18 o 
   2  -9  11       44.96       15.24     24.33 o 
   3  -9  11     1285.29     1263.08     83.19 o 
   4  -9  11      302.87      191.74     58.56 o 
   5  -9  11     1288.96     1393.34    105.62 o 
   6  -9  11      488.60      549.63     91.21 o 
   7  -9  11      285.23      110.16     67.33 o 
  -8  -8  11       11.50        3.84     51.36 o 
  -7  -8  11      912.45      798.30     85.50 o 
  -6  -8  11      218.88      219.30     59.19 o 
  -5  -8  11      638.57      562.94     75.71 o 
  -4  -8  11      279.46      263.61     37.71 o 
  -3  -8  11      162.41      187.07     32.97 o 
  -2  -8  11      301.04      331.53     37.18 o 
  -1  -8  11      137.03      148.07     23.08 o 
   0  -8  11     1932.10     1958.65     57.37 o 
   1  -8  11      231.36      213.47     45.83 o 
   2  -8  11     2605.87     2544.72     68.45 o 
   3  -8  11      188.66      220.23     41.97 o 
   4  -8  11     1591.77     1432.33    100.69 o 
   5  -8  11      629.23      838.07     98.89 o 
   6  -8  11      510.36      457.32     82.52 o 
   7  -8  11      179.80      194.56     71.01 o 
  -9  -7  11        8.26      -35.55     49.56 o 
  -8  -7  11      130.98       69.37     61.46 o 
  -7  -7  11      550.73      586.35     82.68 o 
  -6  -7  11      838.27      823.58     79.86 o 
  -5  -7  11     1794.77     1979.92    114.31 o 
  -4  -7  11     1784.52     1707.92     83.31 o 
  -3  -7  11     2897.99     2879.58    131.93 o 
  -2  -7  11     2091.33     2130.81     59.30 o 
  -1  -7  11     1809.93     1946.73     56.49 o 
   0  -7  11     2007.71     1985.48     89.43 o 
   1  -7  11     1010.60      964.64     41.73 o 
   2  -7  11      367.34      358.32     31.91 o 
   3  -7  11      239.13      159.43     34.68 o 
   4  -7  11       51.20       95.68     52.69 o 
   5  -7  11      316.99      314.35     67.49 o 
   6  -7  11      702.83      576.56     88.08 o 
   7  -7  11      175.72      238.02     75.87 o 
  -9  -6  11      331.72      334.71     76.26 o 
  -8  -6  11       80.05       27.87     49.48 o 
  -7  -6  11      274.09      389.28     70.15 o 
  -6  -6  11     1257.34     1258.36     93.41 o 
  -5  -6  11      756.89      681.87     70.39 o 
  -4  -6  11     2457.26     2649.03    124.72 o 
  -3  -6  11     1880.98     1883.90     56.49 o 
  -2  -6  11      693.71      741.09     36.12 o 
  -1  -6  11     2522.18     2412.29     75.08 o 
   0  -6  11      401.49      460.32     32.73 o 
   1  -6  11      699.12      614.93     34.79 o 
   2  -6  11      433.98      398.67     37.85 o 
   3  -6  11      309.30      342.13     41.17 o 
   4  -6  11      557.59      746.15     80.72 o 
   5  -6  11      397.80      437.28     73.91 o 
   6  -6  11      506.72      625.11     90.12 o 
   7  -6  11      223.25      182.19     64.52 o 
  -9  -5  11       75.04      -13.08     57.39 o 
  -8  -5  11     1396.96     1311.36    105.39 o 
  -7  -5  11      213.49      187.75     58.88 o 
  -6  -5  11      799.73      703.56     73.75 o 
  -5  -5  11      311.40      289.46     59.66 o 
  -4  -5  11      153.46      155.26     45.02 o 
  -3  -5  11      256.77      351.22     30.10 o 
  -2  -5  11      253.95      174.84     22.56 o 
  -1  -5  11     1321.51     1344.04     76.41 o 
   0  -5  11      448.64      482.04     32.41 o 
   1  -5  11     4237.69     4401.27     88.24 o 
   2  -5  11      130.77       59.17     20.99 o 
   3  -5  11     4079.61     3816.34    107.42 o 
   4  -5  11       65.21       24.58     41.89 o 
   5  -5  11     1659.63     1681.23    107.89 o 
   6  -5  11      697.69      814.27     90.74 o 
   7  -5  11      245.35      187.83     65.06 o 
   8  -5  11       54.83      123.63     70.23 o 
  -9  -4  11      947.07      935.16     96.85 o 
  -8  -4  11      124.81       85.65     56.29 o 
  -7  -4  11      390.72      489.50     74.62 o 
  -6  -4  11      513.14      745.45     85.26 o 
  -5  -4  11      421.04      503.98     71.01 o 
  -4  -4  11     2549.49     2596.42    120.03 o 
  -3  -4  11     2179.24     2169.52     74.66 o 
  -2  -4  11     2918.44     2845.41     66.19 o 
  -1  -4  11     3913.78     4089.84     81.14 o 
   0  -4  11     2653.77     2692.30     63.43 o 
   1  -4  11     2043.32     2242.87     58.42 o 
   2  -4  11     3809.59     3556.98    106.38 o 
   3  -4  11      340.11      361.12     66.39 o 
   4  -4  11      868.02      849.19     78.69 o 
   5  -4  11      149.53      230.42     56.69 o 
   6  -4  11      321.85      300.73     66.79 o 
   7  -4  11      425.41      406.12     80.02 o 
   8  -4  11      221.50      282.18     72.42 o 
  -9  -3  11        7.47       -7.99     50.11 o 
  -8  -3  11       65.94       69.45     52.77 o 
  -7  -3  11      663.68      586.59     79.31 o 
  -6  -3  11      758.47      726.11     73.36 o 
  -5  -3  11     2093.63     2216.69    114.78 o 
  -4  -3  11     1496.06     1610.53     93.01 o 
  -3  -3  11     3198.98     3236.59     72.68 o 
  -2  -3  11     4951.36     4884.93    130.76 o 
  -1  -3  11      777.12      678.49     38.33 o 
   0  -3  11     3725.90     3902.46     82.12 o 
   1  -3  11      127.95      161.08     37.03 o 
   2  -3  11      148.09      223.46     35.07 o 
   3  -3  11      426.99      416.04     48.19 o 
   4  -3  11      152.10      162.62     47.76 o 
   5  -3  11      360.90      351.00     63.42 o 
   6  -3  11      438.38      438.61     76.65 o 
   7  -3  11      958.28     1079.92    107.26 o 
   8  -3  11      197.90      260.64     69.76 o 
  -9  -2  11     1188.21     1088.07    102.25 o 
  -8  -2  11        6.30       -0.08     49.25 o 
  -7  -2  11      585.27      548.93     78.69 o 
  -6  -2  11      266.62      261.58     56.92 o 
  -5  -2  11      927.13      876.51     75.40 o 
  -4  -2  11      846.17      830.01     70.00 o 
  -3  -2  11      717.79      622.95     32.92 o 
  -2  -2  11      427.27      456.22     29.61 o 
  -1  -2  11      972.52      975.11     36.16 o 
   0  -2  11     2627.67     2649.23     60.13 o 
   1  -2  11      409.05      363.16     51.95 o 
   2  -2  11     5425.28     5339.21    131.42 o 
   3  -2  11      276.22      359.27     41.47 o 
   4  -2  11     1322.86     1247.40     83.93 o 
   5  -2  11      168.36      149.93     51.20 o 
   6  -2  11      929.08      870.01     77.75 o 
   7  -2  11      168.13      163.95     56.61 o 
   8  -2  11      249.90      369.47     74.62 o 
  -9  -1  11       14.00      -51.99     47.76 o 
  -8  -1  11     1336.56     1318.33    104.92 o 
  -7  -1  11      299.54      207.09     59.97 o 
  -6  -1  11      344.08      304.72     61.23 o 
  -5  -1  11     1327.91     1091.20     82.91 o 
  -4  -1  11     1406.24     1368.67     87.69 o 
  -3  -1  11     1008.11      918.20     50.56 o 
  -2  -1  11     1927.72     1978.45     60.91 o 
  -1  -1  11     2239.46     2426.66     56.67 o 
   0  -1  11     2354.94     2440.44     96.31 o 
   1  -1  11     3341.76     3376.44     69.11 o 
   2  -1  11      495.17      558.10     45.26 o 
   3  -1  11     3396.49     3381.95    119.36 o 
   4  -1  11      470.99      464.52     59.11 o 
   5  -1  11      587.21      601.54     68.35 o 
   6  -1  11      249.58      247.73     57.47 o 
   7  -1  11      452.66      391.32     70.31 o 
   8  -1  11       24.11       -1.02     53.01 o 
  -9   0  11       39.16      -66.24     47.68 o 
  -8   0  11      179.91      155.49     58.09 o 
  -7   0  11      141.78      196.36     58.25 o 
  -6   0  11     1105.64     1123.69     87.53 o 
  -5   0  11     1720.36     1583.05     98.65 o 
  -4   0  11     2498.19     2596.38     88.69 o 
  -3   0  11     3027.74     3229.24    127.62 o 
  -2   0  11     1080.61     1040.74     36.99 o 
  -1   0  11     8439.58     8529.45    128.41 o 
   0   0  11      255.16      294.33     27.38 o 
   1   0  11     3266.15     3059.22     80.18 o 
   2   0  11        0.30       -2.07     22.27 o 
   3   0  11        0.24       20.36     24.31 o 
   4   0  11        0.24      -27.01     31.40 o 
   5   0  11      433.61      406.04     61.62 o 
   6   0  11      797.05      815.76     78.37 o 
   7   0  11      536.99      591.28     79.78 o 
   8   0  11      567.33      507.12     81.43 o 
  -9   1  11       12.23       16.29     53.08 o 
  -8   1  11     1323.66     1345.66    106.72 o 
  -7   1  11      340.61      258.61     63.50 o 
  -6   1  11      316.41      194.17     58.17 o 
  -5   1  11     1425.28     1290.54     90.67 o 
  -4   1  11     1291.57     1269.74     62.96 o 
  -3   1  11      996.99      866.12     51.48 o 
  -2   1  11     1931.36     1961.00     49.28 o 
  -1   1  11     2340.22     2468.90     57.84 o 
   0   1  11     2341.21     2406.40     84.45 o 
   1   1  11     3245.21     3218.22     66.31 o 
   2   1  11      490.92      465.42     54.30 o 
   3   1  11     3479.76     3536.88     96.37 o 
   4   1  11      513.44      543.57     46.20 o 
   5   1  11      576.00      651.18     68.12 o 
   6   1  11      268.53      193.08     54.42 o 
   7   1  11      440.56      493.65     74.46 o 
   8   1  11       28.30      -42.51     45.65 o 
  -9   2  11     1199.81     1260.00    110.63 o 
  -8   2  11        4.68      -40.64     45.57 o 
  -7   2  11      603.83      681.24     90.04 o 
  -6   2  11      301.89      200.20     57.08 o 
  -5   2  11      959.81      985.26     80.10 o 
  -4   2  11      776.18      696.35     60.52 o 
  -3   2  11      781.34      775.26     47.97 o 
  -2   2  11      486.39      563.37     42.71 o 
  -1   2  11      951.47      940.44     32.89 o 
   0   2  11     2551.66     2569.02     55.65 o 
   1   2  11      453.38      421.42     26.77 o 
   2   2  11     5265.19     5205.04    167.71 o 
   3   2  11      249.27      246.51     35.33 o 
   4   2  11     1357.46     1309.38     60.45 o 
   5   2  11      176.01      222.67     49.80 o 
   6   2  11      955.89      823.12     71.17 o 
   7   2  11      157.45      291.10     66.71 o 
   8   2  11      256.72      282.02     66.94 o 
  -9   3  11        5.91      -19.50     44.39 o 
  -8   3  11       76.14       30.46     50.50 o 
  -7   3  11      693.78      781.31     92.07 o 
  -6   3  11      715.02      712.88     75.24 o 
  -5   3  11     2135.20     2114.12    115.56 o 
  -4   3  11     1399.80     1397.13     67.16 o 
  -3   3  11     3120.48     3152.26     97.15 o 
  -2   3  11     5106.99     4946.26    121.59 o 
  -1   3  11      780.05      741.89     65.42 o 
   0   3  11     3756.90     3815.49    134.47 o 
   1   3  11      159.82      138.55     25.44 o 
   2   3  11      152.91      174.71     30.24 o 
   3   3  11      427.64      387.18     39.81 o 
   4   3  11      164.56      198.18     32.85 o 
   5   3  11      347.93      330.87     54.81 o 
   6   3  11      428.45      555.97     69.76 o 
   7   3  11      932.96      982.29     86.75 o 
   8   3  11      193.18      250.94     65.53 o 
  -9   4  11      976.54      802.37    104.84 o 
  -8   4  11      138.29      135.53     56.76 o 
  -7   4  11      355.52      360.94     71.64 o 
  -6   4  11      581.41      574.22     81.66 o 
  -5   4  11      413.28      378.32     65.85 o 
  -4   4  11     2595.38     2556.78     91.17 o 
  -3   4  11     2027.26     1907.12     74.81 o 
  -2   4  11     2859.11     2716.66     90.20 o 
  -1   4  11     3925.27     3899.78    103.88 o 
   0   4  11     2628.70     2754.92     97.59 o 
   1   4  11     2071.85     2144.19    112.98 o 
   2   4  11     3833.37     3537.52    150.72 o 
   3   4  11      390.22      411.50     39.80 o 
   4   4  11      882.56      920.97     50.36 o 
   5   4  11      143.56      202.78     46.66 o 
   6   4  11      329.24      432.58     65.53 o 
   7   4  11      406.13      432.74     70.70 o 
   8   4  11      202.88      224.47     64.98 o 
  -9   5  11       73.02       64.28     57.63 o 
  -8   5  11     1395.77     1482.99    115.25 o 
  -7   5  11      229.69      182.27     58.88 o 
  -6   5  11      864.08      809.49     80.33 o 
  -5   5  11      305.29      262.52     59.97 o 
  -4   5  11      185.27      196.65     37.44 o 
  -3   5  11      245.30      298.10     40.73 o 
  -2   5  11      249.44      213.43     34.60 o 
  -1   5  11     1191.34     1165.82     76.26 o 
   0   5  11      477.45      373.01     37.13 o 
   1   5  11     4225.98     4445.51    171.15 o 
   2   5  11      120.57      106.32     41.89 o 
   3   5  11     4228.30     3843.66    163.87 o 
   4   5  11       53.03       50.58     44.94 o 
   5   5  11     1610.16     1523.63     68.08 o 
   6   5  11      692.18      740.28     70.94 o 
   7   5  11      242.92      247.18     62.17 o 
   8   5  11       54.14       46.59     54.10 o 
  -9   6  11      313.55      333.54     77.51 o 
  -8   6  11       86.60       93.72     58.96 o 
  -7   6  11      292.72      299.17     68.04 o 
  -6   6  11     1266.93     1328.27    100.92 o 
  -5   6  11      707.76      740.28     84.48 o 
  -4   6  11     2443.62     2535.18     92.91 o 
  -3   6  11     1889.32     1968.54     77.52 o 
  -2   6  11      689.58      736.67     49.56 o 
  -1   6  11     2539.62     2470.45     81.06 o 
   0   6  11      461.23      461.14     39.14 o 
   1   6  11      708.40      593.16     64.05 o 
   2   6  11      441.99      482.92     69.45 o 
   3   6  11      322.90      453.41     69.92 o 
   4   6  11      579.72      638.65     79.70 o 
   5   6  11      387.48      371.27     70.94 o 
  -9   7  11       10.76       37.66     51.20 o 
  -8   7  11      156.24       93.25     58.17 o 
  -7   7  11      563.09      626.99     90.35 o 
  -6   7  11      903.68      942.83     89.49 o 
  -5   7  11     1782.19     1728.28    111.41 o 
  -4   7  11     1745.48     1734.03     77.93 o 
  -3   7  11     2719.26     2671.53     92.75 o 
  -2   7  11     2141.17     2073.67     77.46 o 
  -1   7  11     1721.30     1782.01     70.93 o 
   0   7  11     1961.38     1968.42     71.05 o 
   1   7  11     1008.50      961.31     79.39 o 
   2   7  11      324.04      230.27     56.22 o 
   3   7  11      236.34      177.57     60.76 o 
   4   7  11       36.43       78.84     49.09 o 
   5   7  11      301.20      262.29     69.92 o 
   6   7  11      721.50      811.14     99.36 o 
  -8   8  11        9.43        2.51     50.19 o 
  -7   8  11      876.94      881.60    103.98 o 
  -6   8  11      230.81      279.28     68.59 o 
  -5   8  11      662.23      779.58     81.04 o 
  -4   8  11      262.49      364.75     47.76 o 
  -3   8  11      161.82      197.42     36.88 o 
  -2   8  11      322.91      345.86     44.00 o 
  -1   8  11      143.38      167.75     32.79 o 
   0   8  11     1990.34     1984.77     72.53 o 
   1   8  11      217.61      154.55     49.33 o 
   2   8  11     2776.81     2668.68    132.24 o 
   3   8  11      207.58      102.33     50.50 o 
   4   8  11     1566.79     1273.47     97.63 o 
   5   8  11      609.01      585.10     84.64 o 
   6   8  11      485.55      461.00     83.62 o 
  -8   9  11      441.81      434.30     86.28 o 
  -7   9  11      354.40      311.85     73.44 o 
  -6   9  11      415.31      438.37     77.20 o 
  -5   9  11      665.62      664.96     86.75 o 
  -4   9  11      821.64      836.40     57.61 o 
  -3   9  11      740.12      708.08     53.94 o 
  -2   9  11      933.53      861.35     54.11 o 
  -1   9  11     1230.77     1195.01     60.59 o 
   0   9  11      663.09      658.08     46.49 o 
   1   9  11     1239.98     1240.66     89.80 o 
   2   9  11       46.46       73.21     42.20 o 
   3   9  11     1252.09     1105.21     89.88 o 
   4   9  11      306.81      339.33     68.43 o 
   5   9  11     1297.06     1185.46     99.43 o 
   6   9  11      488.07      410.03     78.92 o 
   7   9  11      300.83      275.75     77.67 o 
  -8  10  11      119.93       92.62     63.97 o 
  -7  10  11      204.56      180.55     67.65 o 
  -6  10  11      651.56      706.22     93.25 o 
  -5  10  11      431.32      471.81     81.11 o 
  -4  10  11     1044.48      942.28     87.38 o 
  -3  10  11     1466.89     1450.78     85.18 o 
  -2  10  11      706.45      698.46     50.80 o 
  -1  10  11     1176.61     1174.39     61.26 o 
   0  10  11      335.73      354.39     44.98 o 
   1  10  11      562.65      643.27     80.57 o 
   2  10  11      187.62      189.40     55.35 o 
   3  10  11       28.73      -14.56     39.07 o 
   4  10  11      140.45      134.75     55.59 o 
   5  10  11      389.00      452.23     76.34 o 
   6  10  11      118.87      169.51     64.20 o 
   7  10  11      163.99      220.71     71.09 o 
  -7  11  11       45.86       -3.05     51.13 o 
  -6  11  11      766.59      793.05    100.61 o 
  -5  11  11      322.33      254.62     68.74 o 
  -4  11  11       71.55       29.75     47.84 o 
  -3  11  11      548.67      683.13     73.68 o 
  -2  11  11      532.51      638.30     55.55 o 
  -1  11  11     1411.42     1455.04     69.35 o 
   0  11  11      491.16      488.05     48.89 o 
   1  11  11     1238.33     1260.31     91.37 o 
   2  11  11      216.20      240.99     57.23 o 
   3  11  11     1388.00     1453.70    102.41 o 
   4  11  11      367.30      289.93     65.14 o 
   5  11  11      774.32      842.38    103.11 o 
   6  11  11      170.90      203.88     64.83 o 
  -7  12  11      835.16     1061.45    123.94 o 
  -6  12  11      174.72      161.29     68.74 o 
  -5  12  11      336.06      367.05     78.06 o 
  -4  12  11      114.82      171.70     61.23 o 
  -3  12  11      117.67       69.16     33.28 o 
  -2  12  11      411.77      315.34     51.36 o 
  -1  12  11      317.71      312.17     43.43 o 
   0  12  11      685.42      686.73     56.82 o 
   1  12  11        3.89       10.18     37.50 o 
   2  12  11     1330.35     1157.36     92.47 o 
   3  12  11      149.01      197.30     58.41 o 
   4  12  11     1050.51      928.97     88.08 o 
   5  12  11      100.88      140.38     60.76 o 
   6  12  11      680.68      734.25     99.28 o 
  -7  13  11      124.70      167.47     74.07 o 
  -6  13  11      181.61      143.12     66.32 o 
  -5  13  11      690.66      613.28     95.52 o 
  -4  13  11      825.35      924.74     94.35 o 
  -3  13  11      766.64      840.00     64.39 o 
  -2  13  11      636.20      700.37     57.18 o 
  -1  13  11      174.20      152.76     58.06 o 
   0  13  11      664.84      701.21     73.13 o 
   1  13  11      367.82      393.35     67.41 o 
   2  13  11       28.61       77.12     47.99 o 
   3  13  11       60.21       26.54     47.06 o 
   4  13  11       80.64       85.65     55.51 o 
   5  13  11      105.87      163.48     60.05 o 
  -6  14  11      103.50      100.84     62.24 o 
  -5  14  11      283.50      276.93     74.54 o 
  -4  14  11      414.49      571.16     94.11 o 
  -3  14  11      513.01      675.88     66.32 o 
  -2  14  11      534.72      548.06     78.53 o 
  -1  14  11      433.94      541.11     56.23 o 
   0  14  11      724.43      774.89     89.41 o 
   1  14  11      238.00      275.44     65.61 o 
   2  14  11      908.00      805.34     82.29 o 
   3  14  11      149.25       71.09     54.34 o 
   4  14  11      541.50      616.96     90.67 o 
   5  14  11      259.10      285.62     68.12 o 
  -5  15  11       13.58      -44.86     48.93 o 
  -4  15  11      223.36      223.61     72.50 o 
  -3  15  11       78.43      123.36     43.73 o 
  -2  15  11       25.29        6.86     29.58 o 
  -1  15  11      250.05      213.75     51.83 o 
   0  15  11       58.40       77.59     46.66 o 
   1  15  11      923.86     1055.73     90.90 o 
   2  15  11       35.74       30.30     47.37 o 
   3  15  11      997.82     1061.45     94.82 o 
   4  15  11      162.08      122.06     55.90 o 
  -5  16  11      264.98      165.44     75.48 o 
  -4  16  11      348.51      403.53     87.30 o 
  -3  16  11      584.94      497.56     89.10 o 
  -2  16  11      271.35      273.22     49.68 o 
  -1  16  11      354.23      378.75     53.60 o 
   0  16  11      106.46       96.77     48.23 o 
  -4  17  11      214.94      105.54     68.66 o 
  -3  17  11      166.00      219.77     69.13 o 
  -2  17  11      279.20      268.63     74.69 o 
  -1  17  11      201.58      125.43     68.74 o 
  -2  18  11      126.16       64.05     61.30 o 
  -3 -17  12      225.65      190.72     49.20 o 
  -2 -17  12       84.05       58.61     39.96 o 
  -1 -17  12       70.89       19.52     36.27 o 
   0 -17  12      212.67      289.26     54.52 o 
   1 -17  12      187.71      160.19     67.57 o 
  -4 -16  12      212.63      293.53     56.22 o 
  -3 -16  12       52.02       -0.47     58.13 o 
  -2 -16  12      221.88      179.21     46.61 o 
  -1 -16  12      238.21      212.49     46.83 o 
   0 -16  12      332.57      298.14     53.52 o 
   1 -16  12      227.74      142.88     43.97 o 
   2 -16  12      372.25      430.96    113.41 o 
   3 -16  12       75.21      134.90     57.94 o 
  -5 -15  12      689.20      957.08    112.35 o 
  -4 -15  12       21.97        5.11     51.67 o 
  -3 -15  12      750.67      922.34     74.68 o 
  -2 -15  12       45.13       32.39     38.76 o 
  -1 -15  12      330.36      246.65     74.73 o 
   0 -15  12       19.92       28.32     32.51 o 
   1 -15  12       94.99      121.04     41.86 o 
   2 -15  12       65.81       62.44     36.41 o 
   3 -15  12       38.19       14.33     48.70 o 
  -6 -14  12      325.14      308.87     78.37 o 
  -5 -14  12       15.16      -21.77     53.24 o 
  -4 -14  12      558.47      628.59     64.13 o 
  -3 -14  12      152.47       95.34     39.53 o 
  -2 -14  12      314.66      304.09     49.89 o 
  -1 -14  12      164.95      239.80     47.47 o 
   0 -14  12      270.94      251.98     47.53 o 
   1 -14  12      148.82       95.28     50.50 o 
   2 -14  12      375.01      401.60     52.88 o 
   3 -14  12      409.92      433.99     74.54 o 
   4 -14  12      224.82      228.78     71.09 o 
  -6 -13  12      135.37       10.80     54.57 o 
  -5 -13  12       51.91       -2.04     46.35 o 
  -4 -13  12       93.78       78.64     35.57 o 
  -3 -13  12       95.87       70.59     34.87 o 
  -2 -13  12      628.16      732.69     64.25 o 
  -1 -13  12      426.61      487.82    120.50 o 
   0 -13  12      341.68      347.74     53.24 o 
   1 -13  12     1277.65     1240.52     70.52 o 
   2 -13  12      440.96      464.15     57.63 o 
   3 -13  12      639.16      722.74     88.47 o 
   4 -13  12      104.13       73.91     58.72 o 
   5 -13  12      345.70      473.84     86.83 o 
  -7 -12  12       14.69      -51.60     52.93 o 
  -6 -12  12      774.29      944.24    109.77 o 
  -5 -12  12       46.28      115.41     60.37 o 
  -4 -12  12     1081.57     1171.57     67.61 o 
  -3 -12  12      127.32      103.08     39.38 o 
  -2 -12  12     1079.32     1086.18     64.59 o 
  -1 -12  12      172.72      148.18     39.81 o 
   0 -12  12      775.80      638.54    147.55 o 
   1 -12  12        3.11      -30.30     26.87 o 
   2 -12  12       93.02       71.42     34.48 o 
   3 -12  12      237.89      289.38     63.73 o 
   4 -12  12       69.49       59.74     58.25 o 
   5 -12  12      324.37      131.61     67.02 o 
  -7 -11  12      602.43      602.71     94.03 o 
  -6 -11  12       34.23       30.22     51.36 o 
  -5 -11  12     1604.59     1618.12    115.02 o 
  -4 -11  12       81.56      118.29     35.13 o 
  -3 -11  12     1407.85     1522.55     73.38 o 
  -2 -11  12      118.75      230.98     61.15 o 
  -1 -11  12      174.66      129.00     34.49 o 
   0 -11  12      340.75      374.07     46.28 o 
   1 -11  12      453.97      404.66     50.02 o 
   2 -11  12      273.44      219.73     39.93 o 
   3 -11  12      265.54      287.73     63.73 o 
   4 -11  12      558.11      548.69     84.95 o 
   5 -11  12      149.84      188.22     68.90 o 
   6 -11  12      640.67      669.34     97.01 o 
  -7 -10  12       89.56      112.74     61.07 o 
  -6 -10  12      104.69      100.14     50.58 o 
  -5 -10  12       72.28       74.93     50.11 o 
  -4 -10  12       49.77       47.20     32.62 o 
  -3 -10  12      271.83      263.74     42.09 o 
  -2 -10  12      306.70      317.76     51.52 o 
  -1 -10  12     1717.88     1700.45     73.61 o 
   0 -10  12     1145.99     1165.69     62.85 o 
   1 -10  12      737.39      838.62     54.77 o 
   2 -10  12     1896.86     2063.08     82.41 o 
   3 -10  12      262.31      135.29     53.55 o 
   4 -10  12     1134.41     1000.45     90.04 o 
   5 -10  12       46.80       44.55     52.69 o 
   6 -10  12      207.91      270.90     76.26 o 
  -8  -9  12       86.49       85.58     59.50 o 
  -7  -9  12      517.49      633.88     90.67 o 
  -6  -9  12       29.12       38.76     47.92 o 
  -5  -9  12     1283.98     1371.81    102.57 o 
  -4  -9  12       80.41       78.84     30.20 o 
  -3  -9  12      591.04      703.29     52.97 o 
  -2  -9  12      920.39      865.52     52.39 o 
  -1  -9  12      697.12      759.81     49.94 o 
   0  -9  12      501.32      528.31     70.47 o 
   1  -9  12      855.14      865.66     54.56 o 
   2  -9  12       25.07      -13.05     26.48 o 
   3  -9  12      349.60      344.81     64.36 o 
   4  -9  12      368.12      217.58     61.30 o 
   5  -9  12       97.71       16.29     49.33 o 
   6  -9  12      354.92      386.39     80.10 o 
  -8  -8  12      386.32      366.26     80.80 o 
  -7  -8  12      122.22      138.11     59.27 o 
  -6  -8  12     2073.88     2094.78    126.68 o 
  -5  -8  12       29.27       55.20     41.03 o 
  -4  -8  12     2244.38     2180.21     81.49 o 
  -3  -8  12      527.52      564.43     60.64 o 
  -2  -8  12     1457.90     1557.27     65.67 o 
  -1  -8  12      274.82      250.22     29.30 o 
   0  -8  12      328.01      304.46     30.76 o 
   1  -8  12       44.46       56.28     23.36 o 
   2  -8  12      108.63      107.99     39.23 o 
   3  -8  12      485.95      420.86     47.56 o 
   4  -8  12      226.29      241.05     62.87 o 
   5  -8  12     1294.24     1319.27    104.92 o 
   6  -8  12      122.70      125.19     69.06 o 
   7  -8  12      584.52      645.78     98.26 o 
  -8  -7  12      231.95      217.27     68.59 o 
  -7  -7  12      193.57      211.00     62.64 o 
  -6  -7  12      141.63      126.84     54.57 o 
  -5  -7  12      560.84      564.12     76.02 o 
  -4  -7  12      130.26      152.36     33.09 o 
  -3  -7  12      497.28      447.83     44.75 o 
  -2  -7  12     1074.33     1081.04     44.69 o 
  -1  -7  12      910.75      761.03     38.24 o 
   0  -7  12      956.55      966.90     42.70 o 
   1  -7  12     1656.55     1675.37     63.35 o 
   2  -7  12      580.29      695.58     49.61 o 
   3  -7  12      790.58      736.15     92.94 o 
   4  -7  12      520.95      482.93     80.96 o 
   5  -7  12      671.73      673.88     90.67 o 
   6  -7  12       66.82       67.73     64.67 o 
   7  -7  12       52.50       75.63     62.71 o 
  -8  -6  12      394.25      280.84     71.25 o 
  -7  -6  12      381.55      351.07     70.23 o 
  -6  -6  12      454.97      474.86     73.91 o 
  -5  -6  12       39.20       49.80     44.63 o 
  -4  -6  12     1857.30     1993.70    110.63 o 
  -3  -6  12      674.12      697.53     37.61 o 
  -2  -6  12     1068.37     1029.65     42.18 o 
  -1  -6  12     1195.84     1218.62     59.71 o 
   0  -6  12     1420.27     1414.04     48.60 o 
   1  -6  12     1677.60     1737.49     90.10 o 
   2  -6  12     1279.77     1166.63     58.09 o 
   3  -6  12      252.81      159.83     44.39 o 
   4  -6  12     1004.56     1060.54     61.62 o 
   5  -6  12      395.72      253.36     71.80 o 
   6  -6  12       54.32       -4.62     52.14 o 
   7  -6  12      187.11      207.01     69.37 o 
  -8  -5  12       18.98       -6.26     43.53 o 
  -7  -5  12     1012.47     1073.35     94.03 o 
  -6  -5  12       43.65       49.95     44.24 o 
  -5  -5  12     1802.29     1892.62    110.32 o 
  -4  -5  12       77.55      115.95     45.33 o 
  -3  -5  12     3887.25     3775.34     84.19 o 
  -2  -5  12      368.29      368.29     45.87 o 
  -1  -5  12     1155.20     1088.44     42.58 o 
   0  -5  12      615.09      551.77     75.54 o 
   1  -5  12       68.86       75.00     22.46 o 
   2  -5  12       19.00       31.54     44.86 o 
   3  -5  12      180.90      155.36     35.40 o 
   4  -5  12      913.50      814.42     56.23 o 
   5  -5  12       23.18       50.58     56.22 o 
   6  -5  12      836.10      865.00     97.16 o 
   7  -5  12       86.53       82.44     65.77 o 
  -9  -4  12      235.15      237.47     71.41 o 
  -8  -4  12      309.69      278.50     68.12 o 
  -7  -4  12      186.20      185.09     62.01 o 
  -6  -4  12      453.76      498.35     74.69 o 
  -5  -4  12       11.08       -7.67     33.82 o 
  -4  -4  12     1985.78     2053.76    111.26 o 
  -3  -4  12     1187.76     1179.95     45.19 o 
  -2  -4  12      845.79      833.75     37.40 o 
  -1  -4  12     1985.91     1756.00     52.85 o 
   0  -4  12     1184.37     1130.40     67.47 o 
   1  -4  12     1141.94     1054.16     43.13 o 
   2  -4  12     3156.14     2803.88     88.54 o 
   3  -4  12      728.28      773.80     53.99 o 
   4  -4  12      777.39      826.75     90.90 o 
   5  -4  12     1047.99      983.31     85.81 o 
   6  -4  12      219.02      145.86     59.11 o 
   7  -4  12      213.60      166.30     69.29 o 
  -9  -3  12      280.75      220.40     69.53 o 
  -8  -3  12      581.40      674.43     91.37 o 
  -7  -3  12      256.39      208.34     61.07 o 
  -6  -3  12      132.67       74.15     47.21 o 
  -5  -3  12      784.73      707.00     70.07 o 
  -4  -3  12      120.56      127.86     44.63 o 
  -3  -3  12      253.26      232.54     26.90 o 
  -2  -3  12     3608.98     3519.42     75.96 o 
  -1  -3  12     1311.64     1336.11     45.71 o 
   0  -3  12     3493.54     3599.55     83.07 o 
   1  -3  12     5274.65     5404.83    131.77 o 
   2  -3  12     1347.56     1313.74     61.05 o 
   3  -3  12     1839.10     1826.08     73.63 o 
   4  -3  12       20.05       23.89     28.98 o 
   5  -3  12      805.72      833.76     85.73 o 
   6  -3  12        9.61      -67.41     44.94 o 
   7  -3  12       37.45       12.45     57.63 o 
  -9  -2  12      205.95      188.06     69.84 o 
  -8  -2  12      820.31      875.34     91.61 o 
  -7  -2  12      272.47      224.00     60.84 o 
  -6  -2  12     1250.24     1200.03     92.39 o 
  -5  -2  12      183.94      111.26     45.02 o 
  -4  -2  12     2091.01     2239.39    113.68 o 
  -3  -2  12      392.59      332.18     30.15 o 
  -2  -2  12     1494.37     1488.93     47.19 o 
  -1  -2  12      975.01     1020.85     43.03 o 
   0  -2  12     1950.68     2054.00     54.46 o 
   1  -2  12      268.58      244.54     26.65 o 
   2  -2  12      217.31      195.67     34.31 o 
   3  -2  12      373.25      427.58     68.86 o 
   4  -2  12      546.75      452.20     54.73 o 
   5  -2  12      941.95      967.88     83.54 o 
   6  -2  12       60.71       12.53     48.07 o 
   7  -2  12      960.96     1025.04     95.68 o 
  -9  -1  12      334.22      264.95     75.87 o 
  -8  -1  12      260.09      209.75     65.30 o 
  -7  -1  12     1123.76     1012.35     92.47 o 
  -6  -1  12      393.03      220.01     57.16 o 
  -5  -1  12      878.87      852.32     77.67 o 
  -4  -1  12      954.21      996.99     74.07 o 
  -3  -1  12     2009.28     1895.30     73.34 o 
  -2  -1  12     1591.30     1641.34     48.31 o 
  -1  -1  12     1359.91     1428.16     44.83 o 
   0  -1  12     2237.40     2179.55     59.45 o 
   1  -1  12     1967.44     1958.68     52.95 o 
   2  -1  12      130.89      191.68     33.61 o 
   3  -1  12     1173.09     1168.39     60.43 o 
   4  -1  12      312.58      380.40     60.17 o 
   5  -1  12      295.85      410.66     66.47 o 
   6  -1  12      821.83      853.81     84.01 o 
   7  -1  12       89.29       93.33     56.14 o 
  -9   0  12      360.78      373.31     84.25 o 
  -8   0  12      268.84      205.68     65.30 o 
  -7   0  12      512.29      501.24     79.47 o 
  -6   0  12       29.38      -18.16     39.15 o 
  -5   0  12        7.11      -23.33     36.09 o 
  -4   0  12      275.58      368.48     45.00 o 
  -3   0  12     2588.15     2331.85     83.34 o 
  -2   0  12      255.20      274.40     39.15 o 
  -1   0  12     3377.80     3673.31     73.47 o 
   0   0  12      923.66      967.04     53.02 o 
   1   0  12     4185.28     4136.99    103.57 o 
   2   0  12     5103.41     5153.92    133.10 o 
   3   0  12      177.18      178.55     51.28 o 
   4   0  12     1764.88     1616.32     90.74 o 
   5   0  12        0.75      -29.60     37.19 o 
   6   0  12      418.77      446.59     69.76 o 
   7   0  12       60.43        1.33     52.61 o 
   8   0  12       56.56       31.32     53.87 o 
  -9   1  12      337.87      498.74     88.47 o 
  -8   1  12      269.90      238.49     68.35 o 
  -7   1  12     1094.35     1166.67     96.85 o 
  -6   1  12      387.53      397.19     67.96 o 
  -5   1  12      907.74      747.09     73.91 o 
  -4   1  12      913.49      871.33     55.63 o 
  -3   1  12     1891.31     1742.38     71.84 o 
  -2   1  12     1523.09     1493.84     63.90 o 
  -1   1  12     1478.71     1506.20     46.94 o 
   0   1  12     2275.66     2261.98     54.43 o 
   1   1  12     1830.40     1913.76     66.60 o 
   2   1  12      132.83      158.46     31.78 o 
   3   1  12     1160.62     1084.59     56.46 o 
   4   1  12      317.61      355.63     57.16 o 
   5   1  12      287.80      377.07     58.33 o 
   6   1  12      796.65      882.93     78.45 o 
   7   1  12      100.22      133.18     59.82 o 
  -9   2  12      205.31      148.06     69.29 o 
  -8   2  12      798.13      802.05    100.84 o 
  -7   2  12      278.59      364.62     71.95 o 
  -6   2  12     1226.57     1311.36     98.89 o 
  -5   2  12      185.70      206.46     55.04 o 
  -4   2  12     2240.37     2345.27     87.93 o 
  -3   2  12      377.79      334.78     42.90 o 
  -2   2  12     1647.58     1611.89     66.79 o 
  -1   2  12     1002.34     1000.94     51.68 o 
   0   2  12     1920.69     1934.33     67.54 o 
   1   2  12      277.90      337.14     62.64 o 
   2   2  12      257.96      285.94     39.70 o 
   3   2  12      384.74      488.63    118.07 o 
   4   2  12      546.81      529.73     49.13 o 
   5   2  12      918.12      894.22     64.05 o 
   6   2  12       63.50       12.92     42.67 o 
   7   2  12      987.27     1093.47     92.31 o 
  -9   3  12      298.86      221.11     76.34 o 
  -8   3  12      577.24      611.64     92.70 o 
  -7   3  12      247.88      179.22     58.96 o 
  -6   3  12      108.16       28.89     45.72 o 
  -5   3  12      765.14      627.06     78.53 o 
  -4   3  12      111.66      119.24     35.08 o 
  -3   3  12      309.02      246.16     40.99 o 
  -2   3  12     3541.08     3444.22    138.35 o 
  -1   3  12     1283.89     1277.91     76.92 o 
   0   3  12     3577.28     3819.49     98.58 o 
   1   3  12     5191.26     5294.15    196.76 o 
   2   3  12     1353.24     1430.14     97.16 o 
   3   3  12     1851.83     1681.23    108.99 o 
   4   3  12        9.67      -34.69     23.31 o 
   5   3  12      832.10      950.96     98.53 o 
   6   3  12       13.88      -22.24     34.37 o 
   7   3  12       38.11       12.06     46.43 o 
  -9   4  12      247.57      270.98     76.65 o 
  -8   4  12      304.24      283.58     73.60 o 
  -7   4  12      178.38      192.68     61.77 o 
  -6   4  12      504.17      391.16     70.39 o 
  -5   4  12       11.05       -9.87     36.64 o 
  -4   4  12     2036.03     1927.56     81.00 o 
  -3   4  12     1161.85     1071.35     59.14 o 
  -2   4  12      811.57      766.17     48.58 o 
  -1   4  12     1919.56     1766.29    103.62 o 
   0   4  12     1151.09     1057.73     52.40 o 
   2   4  12     3163.60     2872.41    139.37 o 
   3   4  12      647.43      651.26     73.83 o 
   4   4  12      689.04      651.96     73.91 o 
   5   4  12     1066.86      905.17     87.53 o 
   6   4  12      233.38      234.18     55.75 o 
   7   4  12      203.36      234.73     60.76 o 
  -8   5  12       11.93      -15.58     47.29 o 
  -7   5  12     1055.61     1227.74    106.72 o 
  -6   5  12       52.43       31.55     44.39 o 
  -5   5  12     1773.99     1668.78    108.75 o 
  -4   5  12       68.44       61.99     33.90 o 
  -3   5  12     3931.41     3817.27    112.95 o 
  -2   5  12      387.02      386.41     43.42 o 
  -1   5  12     1176.01     1078.01     55.57 o 
   0   5  12      612.10      561.22     43.31 o 
   1   5  12       62.54        5.17     36.33 o 
   2   5  12       16.02       37.97     40.17 o 
   3   5  12      163.50      216.72     56.06 o 
   4   5  12      905.67      727.20     78.22 o 
   5   5  12       22.31       18.24     42.36 o 
   6   5  12      832.51      762.05     86.12 o 
  -8   6  12      382.11      236.53     70.86 o 
  -7   6  12      356.93      314.82     73.05 o 
  -6   6  12      458.88      397.66     73.44 o 
  -5   6  12       38.82      -23.49     38.29 o 
  -4   6  12     1777.64     1790.58    145.43 o 
  -3   6  12      642.53      624.09     51.22 o 
  -2   6  12     1061.60      906.20     59.86 o 
  -1   6  12     1118.65     1056.83     55.29 o 
   0   6  12     1337.69     1372.77     60.35 o 
   1   6  12     1715.03     1764.30    108.83 o 
   2   6  12     1204.19     1059.80     87.14 o 
   3   6  12      249.53      159.17     51.83 o 
   4   6  12      979.51      897.89     86.20 o 
   5   6  12      367.74      357.18     76.81 o 
   6   6  12       40.15       50.81     53.32 o 
  -8   7  12      199.41      184.07     68.74 o 
  -7   7  12      192.93      131.30     60.60 o 
  -6   7  12      130.45      101.08     52.30 o 
  -5   7  12      619.17      734.72     87.69 o 
  -4   7  12      106.07       81.45     32.19 o 
  -3   7  12      553.36      585.75     52.75 o 
  -2   7  12     1046.26      978.19    117.17 o 
  -1   7  12      929.32      861.82     52.01 o 
   0   7  12      954.75      972.71     53.40 o 
   1   7  12     1699.75     1781.76    108.60 o 
   2   7  12      628.56      546.03     78.61 o 
   3   7  12      823.09      678.66     84.48 o 
   4   7  12      500.75      591.60     83.31 o 
   5   7  12      677.42      790.86     96.54 o 
   6   7  12       55.43       50.58     50.89 o 
   7   7  12       63.07      107.03     60.52 o 
  -8   8  12      406.90      384.58     79.55 o 
  -7   8  12      115.61       44.08     52.61 o 
  -6   8  12     2071.36     1912.43    127.15 o 
  -5   8  12       27.97       62.17     45.96 o 
  -4   8  12     2263.48     2276.96    128.68 o 
  -3   8  12      551.11      714.23     59.27 o 
  -2   8  12     1377.55     1370.19     67.43 o 
  -1   8  12      318.42      302.68     40.89 o 
   0   8  12      290.55      286.87     62.48 o 
   1   8  12       47.66       51.44     43.14 o 
   2   8  12      105.26      108.52     50.58 o 
   3   8  12      453.49      561.45     84.72 o 
   4   8  12      239.45      187.12     61.15 o 
   5   8  12     1429.58     1295.47    106.32 o 
   6   8  12      118.78      135.22     57.55 o 
   7   8  12      551.46      678.74    101.94 o 
  -8   9  12       81.54       23.10     54.73 o 
  -7   9  12      538.34      459.90     84.79 o 
  -6   9  12       23.03      -63.18     42.12 o 
  -5   9  12     1242.84     1242.31    102.64 o 
  -4   9  12       98.75       25.54     32.52 o 
  -3   9  12      612.52      681.49     55.87 o 
  -2   9  12      940.92      921.19     63.18 o 
  -1   9  12      673.22      690.80     50.82 o 
   0   9  12      518.69      575.31     76.49 o 
   1   9  12      967.67      938.13     83.78 o 
   2   9  12       27.17       16.83     43.69 o 
   3   9  12      319.57      311.54     67.02 o 
   4   9  12      369.13      353.89     73.13 o 
   5   9  12      104.31      106.09     61.70 o 
   6   9  12      353.61      373.39     79.39 o 
  -7  10  12       81.58       28.81     55.35 o 
  -6  10  12      102.48       36.56     55.12 o 
  -5  10  12       73.02       34.68     51.20 o 
  -4  10  12       64.16       60.70     34.05 o 
  -3  10  12      251.24      242.59     42.80 o 
  -2  10  12      316.67      342.62     46.69 o 
  -1  10  12     1648.50     1631.74    110.47 o 
   0  10  12     1135.14     1026.37     86.67 o 
   1  10  12      777.60      889.67     81.97 o 
   2  10  12     1854.36     1705.89    113.61 o 
   3  10  12      274.58      244.67     64.67 o 
   4  10  12     1137.78     1107.48     98.18 o 
   5  10  12       38.25       45.02     51.83 o 
   6  10  12      226.89      339.49     72.03 o 
  -7  11  12      589.23      458.73     88.40 o 
  -6  11  12       39.19       23.88     54.02 o 
  -5  11  12     1592.14     1625.01    121.44 o 
  -4  11  12       81.53       47.60     51.60 o 
  -3  11  12     1431.89     1443.29     95.40 o 
  -2  11  12      121.07      172.35     39.63 o 
  -1  11  12      195.37      306.96     44.59 o 
   0  11  12      337.24      331.97     65.77 o 
   1  11  12      436.23      486.45     73.36 o 
   2  11  12      278.14      320.38     71.25 o 
   3  11  12      259.13      367.52     75.08 o 
   4  11  12      561.06      540.94     87.22 o 
   5  11  12      159.96       88.16     54.81 o 
   6  11  12      649.41      604.75     97.95 o 
  -7  12  12       10.55       26.39     58.33 o 
  -6  12  12      764.80      932.73    101.24 o 
  -5  12  12       45.86        4.23     49.40 o 
  -4  12  12     1066.09     1082.58    101.00 o 
  -3  12  12      121.61       99.80     36.10 o 
  -2  12  12     1093.40     1094.22     66.72 o 
  -1  12  12      184.17      171.99     37.18 o 
   0  12  12      788.08      766.43     90.27 o 
   1  12  12        4.69       33.67     42.20 o 
   2  12  12       80.19        0.63     48.70 o 
   3  12  12      233.58      304.96     71.87 o 
   4  12  12       69.39       98.73     53.95 o 
   5  12  12      322.72      276.85     71.64 o 
  -6  13  12      131.46      157.76     68.59 o 
  -5  13  12       51.77       14.25     53.24 o 
  -4  13  12       92.38       11.82     56.61 o 
  -3  13  12       94.10       72.80     36.27 o 
  -2  13  12      625.99      637.06     85.42 o 
  -1  13  12      399.52      452.24     54.91 o 
   0  13  12      321.16      303.55     66.32 o 
   1  13  12     1290.44     1134.10     93.56 o 
   2  13  12      443.81      565.05     85.81 o 
   3  13  12      621.58      838.23    101.39 o 
   4  13  12      109.72       99.59     60.91 o 
   5  13  12      357.22      341.05     74.62 o 
  -6  14  12      315.29      319.52     81.66 o 
  -5  14  12       14.53        4.07     56.37 o 
  -4  14  12      576.83      574.45     94.11 o 
  -3  14  12      155.34      108.83     40.61 o 
  -2  14  12      312.78      301.26    125.19 o 
  -1  14  12      156.72      127.99     38.14 o 
   0  14  12      259.07      342.07     69.92 o 
   1  14  12      130.03      121.36     54.96 o 
   2  14  12      377.91      384.12     75.87 o 
   3  14  12      402.77      568.50     89.96 o 
   4  14  12      221.93      237.39     70.62 o 
  -5  15  12      709.96      800.17    111.02 o 
  -4  15  12       21.75        8.22     51.52 o 
  -3  15  12      738.20      764.99     66.08 o 
  -2  15  12       48.48       19.30     33.95 o 
  -1  15  12      313.68      383.72     71.41 o 
   0  15  12       23.38       44.94     43.69 o 
   1  15  12       85.48       27.64     45.49 o 
   2  15  12       68.47        9.63     49.80 o 
   3  15  12       36.83        5.79     46.66 o 
  -4  16  12      213.72      185.01     70.94 o 
  -3  16  12       64.06       51.52     37.78 o 
  -2  16  12      206.66      236.16     49.58 o 
  -1  16  12      219.53      256.10     62.40 o 
   0  16  12      323.66      307.54     66.71 o 
   1  16  12      219.75      284.29     67.33 o 
   2  16  12      370.22      402.83     73.83 o 
  -3  17  12      225.56      189.79     73.83 o 
  -2  17  12       77.88       71.33     61.62 o 
  -3 -16  13      112.40      157.13     49.11 o 
  -2 -16  13       45.69        1.87     38.45 o 
  -1 -16  13      148.71      192.37     61.77 o 
   0 -16  13        5.08       -1.12     37.97 o 
   1 -16  13      277.13      262.22     65.73 o 
  -4 -15  13      313.29      271.62     66.28 o 
  -3 -15  13        1.22       12.96     35.04 o 
  -2 -15  13      785.19      835.63     74.65 o 
  -1 -15  13        4.60       41.14     36.63 o 
   0 -15  13      761.44      896.56     73.86 o 
   1 -15  13       18.91      -28.05     31.05 o 
   2 -15  13      437.22      467.50     78.45 o 
  -5 -14  13      402.96      461.24     89.02 o 
  -4 -14  13       93.09       98.45     40.81 o 
  -3 -14  13      638.86      702.06     66.87 o 
  -2 -14  13      116.79      134.60     42.29 o 
  -1 -14  13      813.51      869.27     71.34 o 
   0 -14  13       40.85       12.51     36.99 o 
   1 -14  13      513.48      484.48     84.05 o 
   2 -14  13       82.39      121.28     54.42 o 
   3 -14  13      108.70      100.22     52.85 o 
  -5 -13  13      440.46      603.73     91.53 o 
  -4 -13  13      265.50      304.92     49.71 o 
  -3 -13  13      254.66      278.64     59.35 o 
  -2 -13  13       47.90       36.94     33.56 o 
  -1 -13  13       66.86       56.25     34.63 o 
   0 -13  13      106.13      151.62     43.12 o 
   1 -13  13       48.05       49.44     38.25 o 
   2 -13  13      417.29      416.84     76.42 o 
   3 -13  13      354.74      413.48     79.16 o 
   4 -13  13      303.56      278.26     69.68 o 
  -6 -12  13      116.32       73.99     60.84 o 
  -5 -12  13      193.54      171.47     63.11 o 
  -4 -12  13      185.34      213.92     43.35 o 
  -3 -12  13      587.84      650.68     62.01 o 
  -2 -12  13      118.64       96.55     37.17 o 
  -1 -12  13     1217.65     1422.38     74.13 o 
   0 -12  13      176.09      172.22     40.04 o 
   1 -12  13      610.26      758.19     64.95 o 
   2 -12  13      148.94      161.52     56.45 o 
   3 -12  13      538.11      621.19     88.24 o 
   4 -12  13       71.54       28.81     53.40 o 
   5 -12  13      233.81      190.26     68.59 o 
  -6 -11  13      280.13      336.28     78.69 o 
  -5 -11  13      145.92      198.63     66.71 o 
  -4 -11  13      624.19      663.11     61.43 o 
  -3 -11  13      172.41      241.14     44.52 o 
  -2 -11  13     1909.28     2035.40     84.52 o 
  -1 -11  13       47.51       41.95     34.32 o 
   0 -11  13     1966.03     1918.81     82.51 o 
   1 -11  13      242.52      192.14     42.82 o 
   2 -11  13      507.91      583.85     77.90 o 
   3 -11  13      104.70      129.34     54.42 o 
   4 -11  13      137.56       99.98     54.26 o 
   5 -11  13       91.52      140.93     60.84 o 
  -7 -10  13      570.46      806.36    105.54 o 
  -6 -10  13      603.49      792.58     98.73 o 
  -5 -10  13      284.10      234.65     66.79 o 
  -4 -10  13     1076.30     1093.67     65.45 o 
  -3 -10  13       71.98       74.41     34.41 o 
  -2 -10  13      541.64      716.69     76.10 o 
  -1 -10  13      244.98      256.08     55.08 o 
   0 -10  13      406.67      398.76     46.89 o 
   1 -10  13       74.34       -2.28     28.08 o 
   2 -10  13      597.39      649.14     82.52 o 
   3 -10  13      377.69      358.83     68.27 o 
   4 -10  13      288.47      369.87     70.70 o 
   5 -10  13      639.80      552.53     86.28 o 
  -7  -9  13      282.45      273.56     70.00 o 
  -6  -9  13      432.95      464.68     81.74 o 
  -5  -9  13      500.70      444.48     76.89 o 
  -4  -9  13      697.91      662.21     68.51 o 
  -3  -9  13      950.63      868.97     82.56 o 
  -2  -9  13     1027.05     1072.59     59.23 o 
  -1  -9  13       39.36       65.51     30.87 o 
   0  -9  13     1972.76     2152.71     81.78 o 
   1  -9  13      231.77      233.55     40.83 o 
   2  -9  13      838.47      782.79     76.73 o 
   3  -9  13      499.96      433.60     70.70 o 
   4  -9  13      945.86      950.34     97.71 o 
   5  -9  13      100.75      169.59     60.76 o 
   6  -9  13      348.27      295.56     76.42 o 
  -7  -8  13      100.07      111.65     58.25 o 
  -6  -8  13       34.39       -7.67     45.18 o 
  -5  -8  13      333.09      213.98     60.91 o 
  -4  -8  13      422.00      586.51     54.35 o 
  -3  -8  13     1255.14     1227.77     61.94 o 
  -2  -8  13      147.08      148.49     35.00 o 
  -1  -8  13     3264.16     3237.85    271.72 o 
   0  -8  13       25.28       -1.48     23.47 o 
   1  -8  13     2092.21     2251.15     83.49 o 
   2  -8  13      379.03      541.94     88.94 o 
   3  -8  13      724.54      681.92     55.16 o 
   4  -8  13      182.66      184.57     42.03 o 
   5  -8  13       62.63       -1.27     34.25 o 
   6  -8  13       72.26       29.05     57.39 o 
  -8  -7  13      576.28      735.74     99.12 o 
  -7  -7  13      314.04      267.69     69.21 o 
  -6  -7  13     1109.10     1016.43     93.72 o 
  -5  -7  13      814.21      856.31     86.05 o 
  -4  -7  13      182.71      150.89     35.59 o 
  -3  -7  13      456.82      490.64     38.86 o 
  -2  -7  13      482.52      502.02     37.11 o 
  -1  -7  13      202.32      169.55     27.15 o 
   0  -7  13      139.75       96.05     24.08 o 
   1  -7  13      450.10      554.67     39.83 o 
   2  -7  13      524.85      523.45    115.17 o 
   3  -7  13      872.09      842.85     55.70 o 
   4  -7  13     1032.19      913.71    102.02 o 
   5  -7  13      400.54      434.90     54.26 o 
   6  -7  13      680.71      662.45     94.19 o 
  -8  -6  13      153.13      124.18     62.79 o 
  -7  -6  13      510.43      398.13     76.89 o 
  -6  -6  13      610.28      711.78     91.45 o 
  -5  -6  13     1064.88      962.72     86.52 o 
  -4  -6  13     1262.48     1156.81     89.18 o 
  -3  -6  13      518.81      615.10     43.75 o 
  -2  -6  13      483.39      521.87     37.82 o 
  -1  -6  13      734.05      746.50     51.16 o 
   0  -6  13      129.49      110.93     23.43 o 
   1  -6  13      676.28      677.64     39.42 o 
   2  -6  13      284.62      279.61     41.81 o 
   3  -6  13      848.11      853.89     57.27 o 
   4  -6  13      635.52      672.19     57.50 o 
   5  -6  13      608.01      907.20     98.73 o 
   6  -6  13      266.38      252.50     70.94 o 
  -8  -5  13       32.35       -5.87     45.88 o 
  -7  -5  13      121.92       92.54     57.78 o 
  -6  -5  13      127.02       43.69     46.82 o 
  -5  -5  13      134.82      135.84     52.77 o 
  -4  -5  13     1601.19     1457.70     99.83 o 
  -3  -5  13      211.31      235.23     35.66 o 
  -2  -5  13     2940.09     2977.19     76.04 o 
  -1  -5  13      160.63       97.00     23.98 o 
   0  -5  13     3501.54     3652.12    105.84 o 
   1  -5  13      377.79      463.77     94.15 o 
   2  -5  13     1780.72     1776.71     72.69 o 
   3  -5  13      201.58      179.57     36.53 o 
   4  -5  13      280.95      308.60     46.54 o 
   5  -5  13       27.69       46.05     32.34 o 
   6  -5  13       65.34        7.59     55.12 o 
   7  -5  13       74.83       97.87     67.73 o 
  -8  -4  13      203.41      130.52     59.90 o 
  -7  -4  13      803.26      809.73     88.32 o 
  -6  -4  13      652.23      700.90     85.26 o 
  -5  -4  13      570.26      509.07     73.21 o 
  -4  -4  13      397.50      433.52     64.52 o 
  -3  -4  13     2287.44     2215.75     63.85 o 
  -2  -4  13     1159.69     1051.84     72.00 o 
  -1  -4  13     2190.33     2193.54     71.15 o 
   0  -4  13      127.32      132.53     24.10 o 
   1  -4  13     1471.13     1448.67     64.14 o 
   2  -4  13      472.24      496.21     77.59 o 
   3  -4  13      811.75      738.75     54.11 o 
   4  -4  13     1138.21     1022.21    120.57 o 
   5  -4  13      480.65      452.83     53.68 o 
   6  -4  13      102.23       93.64     60.05 o 
   7  -4  13      407.69      528.18     92.07 o 
  -8  -3  13      728.49      765.88     97.01 o 
  -7  -3  13      757.16      805.42     96.69 o 
  -6  -3  13     1035.81     1090.41     91.37 o 
  -5  -3  13     1409.99     1415.26     98.34 o 
  -4  -3  13      726.46      695.81     70.31 o 
  -3  -3  13      844.09      819.63     40.64 o 
  -2  -3  13      191.35      187.56     26.23 o 
  -1  -3  13       13.36        4.04     18.13 o 
   0  -3  13      543.69      581.08     35.23 o 
   1  -3  13      407.72      380.69     41.08 o 
   2  -3  13     1889.73     1833.34     73.39 o 
   3  -3  13     1405.91     1372.18     67.30 o 
   4  -3  13     1104.15     1049.40     96.69 o 
   5  -3  13      448.44      352.25     57.63 o 
   6  -3  13      840.61      936.64     92.86 o 
   7  -3  13      120.86      185.79     73.36 o 
  -8  -2  13      159.66       23.72     49.80 o 
  -7  -2  13       62.96       33.20     48.39 o 
  -6  -2  13      136.60       93.72     51.67 o 
  -5  -2  13      388.40      453.33     68.82 o 
  -4  -2  13       56.68       62.03     30.46 o 
  -3  -2  13     2388.68     2466.54     65.25 o 
  -2  -2  13      217.42      237.18     28.85 o 
  -1  -2  13     3731.85     3915.17     80.91 o 
   0  -2  13      544.26      577.45     35.87 o 
   1  -2  13     3578.43     3573.79     99.26 o 
   2  -2  13      459.21      586.47     49.61 o 
   3  -2  13     1062.95     1015.51    173.74 o 
   4  -2  13      479.35      608.03     75.01 o 
   5  -2  13      322.11      357.66     48.59 o 
   6  -2  13       49.96       67.49     54.42 o 
   7  -2  13      135.59       66.86     63.26 o 
  -8  -1  13      446.93      472.98     83.70 o 
  -7  -1  13      390.48      366.03     76.10 o 
  -6  -1  13      573.42      576.17     81.43 o 
  -5  -1  13      751.54      832.20     78.37 o 
  -4  -1  13      512.34      596.67     90.20 o 
  -3  -1  13      607.47      605.67    101.31 o 
  -2  -1  13     3613.59     3576.85     89.89 o 
  -1  -1  13      140.86      112.58     22.38 o 
   0  -1  13     4267.08     4381.56     86.48 o 
   1  -1  13      339.02      364.99     41.47 o 
   2  -1  13     1801.66     1640.92     94.42 o 
   3  -1  13     1191.44     1170.17     62.29 o 
   4  -1  13      435.61      549.05     53.31 o 
   5  -1  13      319.58      394.89     48.82 o 
   6  -1  13      519.09      550.26     81.04 o 
   7  -1  13      217.41      177.81     67.65 o 
  -8   0  13      370.24      285.31     75.40 o 
  -7   0  13     1140.47     1244.03    103.11 o 
  -6   0  13     1944.35     2021.42    122.45 o 
  -5   0  13     1223.82     1237.14     93.48 o 
  -4   0  13     1738.34     1663.75     75.36 o 
  -3   0  13        8.33      -30.76     20.51 o 
  -2   0  13       52.48       20.50     25.36 o 
  -1   0  13       28.61      -24.60     22.10 o 
   0   0  13     2991.78     3212.05    135.10 o 
   1   0  13       89.20      148.71     31.42 o 
   2   0  13      564.85      655.35     49.78 o 
   3   0  13      754.56      781.93     53.03 o 
   4   0  13      949.23      887.81     58.10 o 
   5   0  13     1253.10     1198.11     65.76 o 
   6   0  13      273.52      275.13     65.61 o 
   7   0  13      769.73     1027.15    104.76 o 
  -8   1  13      443.04      530.21     87.46 o 
  -7   1  13      380.45      392.02     76.49 o 
  -6   1  13      538.61      676.00     88.40 o 
  -5   1  13      795.50      804.40     81.11 o 
  -4   1  13      537.14      537.59     53.66 o 
  -3   1  13      727.11      757.49     51.93 o 
  -2   1  13     3617.36     3533.43    103.64 o 
  -1   1  13      137.41      127.46     31.18 o 
   0   1  13     4231.89     4398.40    210.26 o 
   1   1  13      361.02      296.35     61.07 o 
   2   1  13     1849.84     1784.19     70.93 o 
   3   1  13     1128.29     1175.80     61.49 o 
   4   1  13      428.33      482.23     99.63 o 
   5   1  13      292.40      286.62     44.78 o 
   6   1  13      536.76      654.23     80.33 o 
   7   1  13      220.93      291.26     70.47 o 
  -8   2  13      158.00      124.88     57.47 o 
  -7   2  13       56.52       39.23     50.03 o 
  -6   2  13      114.69       70.00     51.20 o 
  -5   2  13      433.61      458.10     73.44 o 
  -4   2  13       41.04       13.87     28.40 o 
  -3   2  13     2427.55     2330.75     86.74 o 
  -2   2  13      218.94      183.52     59.31 o 
  -1   2  13     3613.77     3663.57    172.13 o 
   0   2  13      570.37      572.26     81.15 o 
   1   2  13     3509.44     3364.80    152.91 o 
   2   2  13      427.85      578.05     77.43 o 
   3   2  13     1030.35      910.81     85.58 o 
   4   2  13      513.99      511.66     79.31 o 
   5   2  13      318.22      275.81     43.86 o 
   6   2  13       51.74       42.04     60.25 o 
   7   2  13      138.81      137.88     54.65 o 
  -8   3  13      724.57      801.74    104.76 o 
  -7   3  13      723.49      810.74     98.34 o 
  -6   3  13     1018.16      981.58     91.76 o 
  -5   3  13     1333.12     1377.91    101.78 o 
  -4   3  13      681.40      728.62     81.43 o 
  -3   3  13      924.05      868.43     64.01 o 
  -2   3  13      242.11      234.90     95.91 o 
  -1   3  13       15.96      -32.94     21.96 o 
   0   3  13      481.07      507.19     72.19 o 
   1   3  13      417.40      379.42     67.26 o 
   2   3  13     1806.80     1712.31    111.02 o 
   3   3  13     1369.00     1226.18     97.40 o 
   4   3  13     1122.05     1144.28     96.93 o 
   5   3  13      448.99      445.03     81.82 o 
   6   3  13      878.60      887.32     95.05 o 
  -8   4  13      190.57       60.99     58.33 o 
  -7   4  13      749.84      817.40     98.18 o 
  -6   4  13      649.17      607.33     86.52 o 
  -5   4  13      567.04      591.52     79.86 o 
  -4   4  13      415.34      432.49     49.46 o 
  -3   4  13     2313.59     2279.66     86.35 o 
  -2   4  13     1242.75     1274.73    112.82 o 
  -1   4  13     2240.17     2228.66     79.30 o 
   0   4  13      117.84      213.20     54.81 o 
   1   4  13     1504.25     1600.98    106.64 o 
   2   4  13      400.76      437.67     72.27 o 
   3   4  13      761.50      767.84     80.10 o 
   4   4  13     1137.76     1006.48     92.70 o 
   5   4  13      536.37      572.26     89.96 o 
   6   4  13       92.71       40.01     54.81 o 
   7   4  13      401.44      383.41     81.11 o 
  -8   5  13       33.73      -46.66     48.78 o 
  -7   5  13      118.03      175.85     60.76 o 
  -6   5  13      146.29       99.12     54.73 o 
  -5   5  13      143.89      147.51     55.35 o 
  -4   5  13     1607.07     1640.00     91.53 o 
  -3   5  13      190.50      206.66     39.33 o 
  -2   5  13     2922.23     3003.59    118.03 o 
  -1   5  13      163.04      154.66     33.78 o 
   0   5  13     3365.80     3105.73    150.40 o 
   1   5  13      386.08      384.66     69.29 o 
   2   5  13     1760.35     1777.92    114.15 o 
   3   5  13      230.14      253.99     61.93 o 
   4   5  13      260.10      341.13     71.01 o 
   5   5  13       26.02       12.53     40.32 o 
   6   5  13       62.21       -4.85     46.82 o 
   7   5  13       80.35      143.51     63.50 o 
  -8   6  13      133.69       76.42     60.76 o 
  -7   6  13      492.74      429.53     82.37 o 
  -6   6  13      631.60      663.78     89.57 o 
  -5   6  13     1122.00     1173.33     97.40 o 
  -4   6  13     1180.20     1116.27     65.80 o 
  -3   6  13      529.09      499.12     51.70 o 
  -2   6  13      492.67      529.01     50.42 o 
  -1   6  13      775.55      753.81     50.55 o 
   0   6  13      136.29       89.49     43.61 o 
   1   6  13      687.18      719.37     86.12 o 
   2   6  13      301.11      317.17     66.16 o 
   3   6  13      914.14      719.77     80.10 o 
   4   6  13      649.08      570.46     86.12 o 
   5   6  13      569.19      778.57     99.04 o 
   6   6  13      270.97      212.65     75.16 o 
  -8   7  13      564.06      699.49    103.90 o 
  -7   7  13      349.21      358.98     77.83 o 
  -6   7  13     1124.25     1147.49    101.08 o 
  -5   7  13      820.37      913.47     89.57 o 
  -4   7  13      175.03      147.77     39.98 o 
  -3   7  13      475.44      459.23     52.01 o 
  -2   7  13      456.75      397.60     66.98 o 
  -1   7  13      189.97      199.11     39.77 o 
   0   7  13      118.16      137.80     48.54 o 
   1   7  13      432.70      472.51     74.69 o 
   2   7  13      533.26      641.00     85.73 o 
   3   7  13      886.03      834.31     84.48 o 
   4   7  13     1054.10      938.84     91.14 o 
   5   7  13      461.21      381.22     79.55 o 
   6   7  13      642.39      845.90    107.03 o 
  -7   8  13      111.10      118.62     60.37 o 
  -6   8  13       41.01       -8.22     44.16 o 
  -5   8  13      353.49      320.70     74.30 o 
  -4   8  13      435.29      573.36     59.93 o 
  -3   8  13     1339.20     1425.49     71.73 o 
  -2   8  13      149.15      100.62     33.41 o 
  -1   8  13     3180.63     3139.86    103.07 o 
   0   8  13       29.23       60.05     43.38 o 
   1   8  13     2183.15     2159.30    126.37 o 
   2   8  13      403.96      468.52     76.02 o 
   3   8  13      676.18      720.63     94.35 o 
   4   8  13      191.67      281.39     67.80 o 
   5   8  13       73.55       37.58     55.59 o 
   6   8  13       76.74       55.04     55.67 o 
  -7   9  13      284.21      219.15     71.80 o 
  -6   9  13      383.16      308.09     75.79 o 
  -5   9  13      513.20      477.99     81.58 o 
  -4   9  13      653.83      661.04     64.47 o 
  -3   9  13      921.42     1021.94     65.02 o 
  -2   9  13     1078.93     1081.03     68.08 o 
  -1   9  13       37.57       27.30     30.80 o 
   0   9  13     1970.76     1861.46    117.36 o 
   1   9  13      230.04      259.94     65.77 o 
   2   9  13      822.80      793.91     83.70 o 
   3   9  13      528.76      448.40     78.92 o 
   4   9  13      930.19      846.68     88.55 o 
   5   9  13      106.19       34.45     51.91 o 
   6   9  13      360.68      284.99     77.36 o 
  -7  10  13      543.65      579.54     94.82 o 
  -6  10  13      604.31      670.52     98.81 o 
  -5  10  13      293.23      247.18     68.82 o 
  -4  10  13     1081.96     1085.32     79.70 o 
  -3  10  13       94.79       75.86     35.30 o 
  -2  10  13      524.38      562.65     65.10 o 
  -1  10  13      253.34      253.54     43.20 o 
   0  10  13      407.63      343.56     69.29 o 
   1  10  13       61.31       16.99     45.10 o 
   2  10  13      588.49      623.85     91.29 o 
   3  10  13      385.00      379.81     77.67 o 
   4  10  13      290.88      328.76     74.22 o 
   5  10  13      643.49      698.08     98.10 o 
  -6  11  13      279.19      165.05     67.65 o 
  -5  11  13      149.89      189.71     69.13 o 
  -4  11  13      635.03      680.47     67.38 o 
  -3  11  13      169.11      216.85     50.85 o 
  -2  11  13     1900.28     1898.85     85.23 o 
  -1  11  13       49.37       85.34     52.07 o 
   0  11  13     1921.24     1876.97    120.26 o 
   1  11  13      249.38      275.05     70.23 o 
   2  11  13      499.12      423.26     78.37 o 
   3  11  13      102.47       67.18     58.56 o 
   4  11  13      131.60       90.82     59.27 o 
   5  11  13       88.00       72.19     58.33 o 
  -6  12  13      109.93       40.40     60.44 o 
  -5  12  13      180.43      110.08     63.50 o 
  -4  12  13      183.17      165.91     63.65 o 
  -3  12  13      612.38      562.63     87.85 o 
  -2  12  13      117.91       67.45     37.75 o 
  -1  12  13     1213.90     1325.22    102.41 o 
   0  12  13      199.18      314.67     70.31 o 
   1  12  13      620.29      710.45     79.55 o 
   2  12  13      135.34      118.46     58.88 o 
   3  12  13      503.62      396.09     77.12 o 
   4  12  13       71.29       36.80     55.35 o 
   5  12  13      245.84      154.01     65.38 o 
  -5  13  13      428.48      504.38     90.04 o 
  -4  13  13      268.45      188.14     68.59 o 
  -3  13  13      257.46      316.07     51.37 o 
  -2  13  13       58.27        4.79     33.63 o 
  -1  13  13       61.99        0.00     48.07 o 
   0  13  13      101.32      119.63     60.13 o 
   1  13  13       38.12       25.45     48.78 o 
   2  13  13      405.85      380.44     75.08 o 
   3  13  13      349.47      338.00     74.93 o 
   4  13  13      307.44      239.35     70.62 o 
  -5  14  13      407.43      382.00     88.63 o 
  -4  14  13       85.30      111.57     64.67 o 
  -3  14  13      635.09      617.20     66.74 o 
  -2  14  13      126.84      154.36     43.36 o 
  -1  14  13      843.43      845.12     85.34 o 
   0  14  13       38.40      -37.27     41.34 o 
   1  14  13      485.83      443.62     82.44 o 
   2  14  13       71.21       71.17     54.49 o 
   3  14  13      108.78       33.82     53.63 o 
  -4  15  13      330.91      178.04     72.74 o 
  -3  15  13        2.62      -13.61     35.70 o 
  -2  15  13      774.61      832.36     93.01 o 
  -1  15  13        4.99      -37.58     45.65 o 
   0  15  13      752.11      793.13     85.11 o 
   1  15  13       20.74      -17.15     50.74 o 
   2  15  13      444.07      577.58     89.10 o 
  -3  16  13      122.51       99.17     42.36 o 
  -2  16  13       46.02       23.25     45.72 o 
  -1  16  13      143.12      189.55     69.29 o 
   0  16  13        3.23      -16.68     45.10 o 
   1  16  13      283.53      268.47     73.99 o 
  -3 -15  14       29.13        0.25     34.59 o 
  -2 -15  14       37.95       74.65     39.78 o 
  -1 -15  14      178.50      186.75     48.35 o 
   0 -15  14       39.11      -38.85     36.01 o 
   1 -15  14      369.35      443.32    119.71 o 
  -4 -14  14      355.88      429.05     56.59 o 
  -3 -14  14       89.70       74.46     40.79 o 
  -2 -14  14      277.89      350.15     54.20 o 
  -1 -14  14      173.09      190.98     46.74 o 
   0 -14  14      334.24      378.26     73.13 o 
   1 -14  14      196.34      286.91     50.54 o 
   2 -14  14      459.63      560.98     84.79 o 
  -5 -13  14      434.44      479.09     85.97 o 
  -4 -13  14      219.61      248.91     48.40 o 
  -3 -13  14      858.65      908.93     69.33 o 
  -2 -13  14      725.40      994.83    112.20 o 
  -1 -13  14      341.42      412.62     54.17 o 
   0 -13  14      546.31      579.36     69.13 o 
   1 -13  14      151.85      139.30     45.31 o 
   2 -13  14       99.58      142.18     56.37 o 
   3 -13  14       56.78       48.86     51.52 o 
  -5 -12  14      264.16      253.28     73.05 o 
  -4 -12  14      121.89      116.04     39.50 o 
  -3 -12  14      411.00      391.12     52.51 o 
  -2 -12  14      406.56      471.42     55.67 o 
  -1 -12  14      388.65      462.63     55.90 o 
   0 -12  14      218.73      260.07     65.02 o 
   1 -12  14      173.46      276.70     47.65 o 
   2 -12  14      904.63     1026.76     91.61 o 
   3 -12  14       28.46      -15.35     43.53 o 
   4 -12  14      439.98      532.56     84.87 o 
  -6 -11  14      314.71      311.85     77.51 o 
  -5 -11  14      153.79        9.24     53.71 o 
  -4 -11  14       45.57       68.05     40.87 o 
  -3 -11  14      124.05      114.70     36.93 o 
  -2 -11  14       89.58      144.48     41.56 o 
  -1 -11  14      437.41      481.75     54.82 o 
   0 -11  14      208.06      334.75     47.34 o 
   1 -11  14     1091.92      997.29     64.50 o 
   2 -11  14       95.20      124.65     54.26 o 
   3 -11  14      659.44      731.35     94.42 o 
   4 -11  14       52.28       43.53     52.14 o 
  -6 -10  14      478.91      479.40     84.95 o 
  -5 -10  14      254.80      164.50     63.73 o 
  -4 -10  14      661.35      808.20     65.78 o 
  -3 -10  14      854.51      856.84     60.68 o 
  -2 -10  14     1204.44     1365.25     70.81 o 
  -1 -10  14     1161.80     1318.36     70.44 o 
   0 -10  14     1021.95     1043.93     92.94 o 
   1 -10  14      529.22      771.91     87.06 o 
   2 -10  14       76.66       64.52     44.94 o 
   3 -10  14       22.32      -44.39     41.03 o 
   4 -10  14       15.15       17.62     47.37 o 
   5 -10  14       29.31       32.26     49.25 o 
  -7  -9  14       83.89       90.74     57.31 o 
  -6  -9  14      562.49      620.96     89.73 o 
  -5  -9  14      447.05      455.21     80.02 o 
  -4  -9  14      154.72      187.21     41.68 o 
  -3  -9  14      357.97      423.31     50.57 o 
  -2  -9  14      803.22      818.62     62.48 o 
  -1  -9  14      715.42      749.97     57.49 o 
   0  -9  14      750.63      895.58     59.28 o 
   1  -9  14      446.98      532.48     70.94 o 
   2  -9  14      279.33      305.19     62.40 o 
   3  -9  14      506.40      474.47     74.46 o 
   4  -9  14       22.60       79.63     56.22 o 
   5  -9  14      491.61      555.19     89.65 o 
  -7  -8  14      864.57      764.79    101.71 o 
  -6  -8  14      150.29       71.56     57.70 o 
  -5  -8  14      335.54      463.51     77.43 o 
  -4  -8  14       59.20       73.32     33.39 o 
  -3  -8  14      145.05      198.51     38.66 o 
  -2  -8  14      421.23      434.52     78.22 o 
  -1  -8  14      328.06      453.17     79.39 o 
   0  -8  14     1075.45     1136.98     62.78 o 
   1  -8  14       65.63       58.96     41.42 o 
   2  -8  14     1545.47     1540.22    102.33 o 
   3  -8  14       90.12      133.73     57.31 o 
   4  -8  14     1292.51     1328.35    104.29 o 
   5  -8  14      101.67      107.03     64.36 o 
  -7  -7  14      191.21      196.05     67.02 o 
  -6  -7  14      482.99      363.99     76.10 o 
  -5  -7  14      856.52      793.83     83.70 o 
  -4  -7  14      783.94      708.93     51.84 o 
  -3  -7  14     1464.28     1559.09     69.97 o 
  -2  -7  14     1556.49     1574.41     57.64 o 
  -1  -7  14      816.33      785.79     55.42 o 
   0  -7  14      893.71      961.90     46.08 o 
   1  -7  14      601.73      554.40     51.63 o 
   2  -7  14      132.20      134.43     35.93 o 
   3  -7  14      375.75      368.57     47.97 o 
   4  -7  14      129.71      138.19     41.49 o 
   5  -7  14      126.48      118.65     41.58 o 
   6  -7  14      160.21       42.92     40.28 o 
  -7  -6  14      305.42      275.83     72.89 o 
  -6  -6  14      570.11      591.13     83.85 o 
  -5  -6  14      331.08      225.72     63.73 o 
  -4  -6  14     1322.10     1260.78     95.91 o 
  -3  -6  14      635.88      691.58     43.75 o 
  -2  -6  14      703.49      718.16     39.84 o 
  -1  -6  14     1263.85     1392.01     59.68 o 
   0  -6  14      100.80       87.76     24.81 o 
   1  -6  14      549.59      641.75     98.81 o 
   2  -6  14      540.44      565.94     53.59 o 
   3  -6  14      263.93      281.05     61.19 o 
   4  -6  14      771.30      844.05    110.83 o 
   5  -6  14      348.40      324.14     58.92 o 
   6  -6  14      438.35      421.28     58.97 o 
  -8  -5  14      643.98      714.29     98.03 o 
  -7  -5  14        4.23      -21.53     45.88 o 
  -6  -5  14     1146.19     1243.79    101.39 o 
  -5  -5  14      137.45       89.10     55.28 o 
  -4  -5  14      294.77      275.83     61.38 o 
  -3  -5  14       91.00       65.80     29.43 o 
  -2  -5  14       31.22       40.70     20.42 o 
  -1  -5  14      173.19      153.09     27.11 o 
   0  -5  14       34.52       25.90     20.89 o 
   1  -5  14     1813.89     1918.06    128.33 o 
   2  -5  14      139.86      131.07     33.67 o 
   3  -5  14     2153.65     2065.87     84.07 o 
   4  -5  14      109.42      111.94     37.68 o 
   5  -5  14     1102.44     1037.72     68.61 o 
   6  -5  14      182.87      154.84     46.31 o 
  -8  -4  14       69.81       84.17     55.98 o 
  -7  -4  14      276.78      309.97     71.95 o 
  -6  -4  14      396.98      327.04     70.70 o 
  -5  -4  14      689.20      740.67     88.40 o 
  -4  -4  14     1393.45     1373.92     97.32 o 
  -3  -4  14      673.86      705.06     47.48 o 
  -2  -4  14     1004.03      962.56     43.56 o 
  -1  -4  14      838.87      835.86     40.73 o 
   0  -4  14     1527.51     1583.21     53.90 o 
   1  -4  14      430.48      478.71     48.08 o 
   2  -4  14     1062.81      983.32    134.67 o 
   3  -4  14       52.56       16.54     41.93 o 
   4  -4  14      844.12      823.46     85.11 o 
   5  -4  14      139.02       72.96     36.77 o 
   6  -4  14      298.85      208.26     52.73 o 
  -8  -3  14       62.74       59.27     54.88 o 
  -7  -3  14      378.65      309.73     72.66 o
[truncated: 57,352 more chars]
